# Supplementary material for: The pesticide flupyradifurone impairs olfactory learning in Asian honey bees (Apis cerana) exposed as larvae or as adults
Source: Sci Rep. 2017 Dec 19;7:17772. doi: 10.1038/s41598-017-18060-z (PMC5736693; doi:10.1038/s41598-017-18060-z)
Supplement: Supplementary file 1 — Supplementary Dataset [file 41598_2017_18060_MOESM1_ESM.xls]

## Sheet: PER all data (exps 1 and 2)
Order	Colony No	ExposureStage	BeeID	Total dose (µg/bee/day)	Trial	TrialDetails	LearningPhase	PER
1	one	larvae	Bee1	0	1	T1	shorter-term	0
2	one	larvae	Bee1	0	2	T2	shorter-term	0
3	one	larvae	Bee1	0	3	T3	shorter-term	0
4	one	larvae	Bee1	0	4	T4	shorter-term	0
5	one	larvae	Bee1	0	5	T5	shorter-term	1
6	one	larvae	Bee1	0	6	1h	longer-term	0
7	one	larvae	Bee1	0	7	2h	longer-term	1
8	one	larvae	Bee1	0	8	11h	longer-term	0
9	one	larvae	Bee2	0	1	T1	shorter-term	0
10	one	larvae	Bee2	0	2	T2	shorter-term	0
11	one	larvae	Bee2	0	3	T3	shorter-term	0
12	one	larvae	Bee2	0	4	T4	shorter-term	0
13	one	larvae	Bee2	0	5	T5	shorter-term	0
14	one	larvae	Bee2	0	6	1h	longer-term	1
15	one	larvae	Bee2	0	7	2h	longer-term	1
16	one	larvae	Bee2	0	8	11h	longer-term	0
17	one	larvae	Bee3	0	1	T1	shorter-term	0
18	one	larvae	Bee3	0	2	T2	shorter-term	0
19	one	larvae	Bee3	0	3	T3	shorter-term	0
20	one	larvae	Bee3	0	4	T4	shorter-term	0
21	one	larvae	Bee3	0	5	T5	shorter-term	1
22	one	larvae	Bee3	0	6	1h	longer-term	1
23	one	larvae	Bee3	0	7	2h	longer-term	0
24	one	larvae	Bee3	0	8	11h	longer-term	0
25	one	larvae	Bee4	0	1	T1	shorter-term	0
26	one	larvae	Bee4	0	2	T2	shorter-term	0
27	one	larvae	Bee4	0	3	T3	shorter-term	0
28	one	larvae	Bee4	0	4	T4	shorter-term	0
29	one	larvae	Bee4	0	5	T5	shorter-term	0
30	one	larvae	Bee4	0	6	1h	longer-term	0
31	one	larvae	Bee4	0	7	2h	longer-term	0
32	one	larvae	Bee4	0	8	11h	longer-term	0
33	one	larvae	Bee5	0	1	T1	shorter-term	0
34	one	larvae	Bee5	0	2	T2	shorter-term	1
35	one	larvae	Bee5	0	3	T3	shorter-term	1
36	one	larvae	Bee5	0	4	T4	shorter-term	1
37	one	larvae	Bee5	0	5	T5	shorter-term	1
38	one	larvae	Bee5	0	6	1h	longer-term	1
39	one	larvae	Bee5	0	7	2h	longer-term	0
40	one	larvae	Bee5	0	8	11h	longer-term	0
41	one	larvae	Bee6	0	1	T1	shorter-term	0
42	one	larvae	Bee6	0	2	T2	shorter-term	0
43	one	larvae	Bee6	0	3	T3	shorter-term	0
44	one	larvae	Bee6	0	4	T4	shorter-term	0
45	one	larvae	Bee6	0	5	T5	shorter-term	0
46	one	larvae	Bee6	0	6	1h	longer-term	0
47	one	larvae	Bee6	0	7	2h	longer-term	0
48	one	larvae	Bee6	0	8	11h	longer-term	0
49	one	larvae	Bee7	0	1	T1	shorter-term	0
50	one	larvae	Bee7	0	2	T2	shorter-term	0
51	one	larvae	Bee7	0	3	T3	shorter-term	1
52	one	larvae	Bee7	0	4	T4	shorter-term	1
53	one	larvae	Bee7	0	5	T5	shorter-term	1
54	one	larvae	Bee7	0	6	1h	longer-term	0
55	one	larvae	Bee7	0	7	2h	longer-term	1
56	one	larvae	Bee7	0	8	11h	longer-term	1
57	one	larvae	Bee8	0	1	T1	shorter-term	0
58	one	larvae	Bee8	0	2	T2	shorter-term	1
59	one	larvae	Bee8	0	3	T3	shorter-term	1
60	one	larvae	Bee8	0	4	T4	shorter-term	1
61	one	larvae	Bee8	0	5	T5	shorter-term	1
62	one	larvae	Bee8	0	6	1h	longer-term	0
63	one	larvae	Bee8	0	7	2h	longer-term	1
64	one	larvae	Bee8	0	8	11h	longer-term	0
65	one	larvae	Bee9	0	1	T1	shorter-term	0
66	one	larvae	Bee9	0	2	T2	shorter-term	0
67	one	larvae	Bee9	0	3	T3	shorter-term	0
68	one	larvae	Bee9	0	4	T4	shorter-term	0
69	one	larvae	Bee9	0	5	T5	shorter-term	0
70	one	larvae	Bee9	0	6	1h	longer-term	0
71	one	larvae	Bee9	0	7	2h	longer-term	1
72	one	larvae	Bee9	0	8	11h	longer-term	1
73	one	larvae	Bee10	0	1	T1	shorter-term	0
74	one	larvae	Bee10	0	2	T2	shorter-term	0
75	one	larvae	Bee10	0	3	T3	shorter-term	0
76	one	larvae	Bee10	0	4	T4	shorter-term	0
77	one	larvae	Bee10	0	5	T5	shorter-term	0
78	one	larvae	Bee10	0	6	1h	longer-term	0
79	one	larvae	Bee10	0	7	2h	longer-term	1
80	one	larvae	Bee10	0	8	11h	longer-term	0
81	one	larvae	Bee11	0	1	T1	shorter-term	0
82	one	larvae	Bee11	0	2	T2	shorter-term	0
83	one	larvae	Bee11	0	3	T3	shorter-term	0
84	one	larvae	Bee11	0	4	T4	shorter-term	0
85	one	larvae	Bee11	0	5	T5	shorter-term	0
86	one	larvae	Bee11	0	6	1h	longer-term	0
87	one	larvae	Bee11	0	7	2h	longer-term	1
88	one	larvae	Bee11	0	8	11h	longer-term	0
89	one	larvae	Bee12	0	1	T1	shorter-term	0
90	one	larvae	Bee12	0	2	T2	shorter-term	0
91	one	larvae	Bee12	0	3	T3	shorter-term	0
92	one	larvae	Bee12	0	4	T4	shorter-term	1
93	one	larvae	Bee12	0	5	T5	shorter-term	1
94	one	larvae	Bee12	0	6	1h	longer-term	0
95	one	larvae	Bee12	0	7	2h	longer-term	1
96	one	larvae	Bee12	0	8	11h	longer-term	0
97	one	larvae	Bee13	0	1	T1	shorter-term	0
98	one	larvae	Bee13	0	2	T2	shorter-term	1
99	one	larvae	Bee13	0	3	T3	shorter-term	1
100	one	larvae	Bee13	0	4	T4	shorter-term	1
101	one	larvae	Bee13	0	5	T5	shorter-term	1
102	one	larvae	Bee13	0	6	1h	longer-term	1
103	one	larvae	Bee13	0	7	2h	longer-term	1
104	one	larvae	Bee13	0	8	11h	longer-term	0
105	one	larvae	Bee14	0	1	T1	shorter-term	0
106	one	larvae	Bee14	0	2	T2	shorter-term	0
107	one	larvae	Bee14	0	3	T3	shorter-term	0
108	one	larvae	Bee14	0	4	T4	shorter-term	0
109	one	larvae	Bee14	0	5	T5	shorter-term	0
110	one	larvae	Bee14	0	6	1h	longer-term	0
111	one	larvae	Bee14	0	7	2h	longer-term	0
112	one	larvae	Bee14	0	8	11h	longer-term	0
113	one	larvae	Bee15	0	1	T1	shorter-term	0
114	one	larvae	Bee15	0	2	T2	shorter-term	0
115	one	larvae	Bee15	0	3	T3	shorter-term	0
116	one	larvae	Bee15	0	4	T4	shorter-term	0
117	one	larvae	Bee15	0	5	T5	shorter-term	0
118	one	larvae	Bee15	0	6	1h	longer-term	0
119	one	larvae	Bee15	0	7	2h	longer-term	1
120	one	larvae	Bee15	0	8	11h	longer-term	0
121	one	larvae	Bee16	0	1	T1	shorter-term	0
122	one	larvae	Bee16	0	2	T2	shorter-term	1
123	one	larvae	Bee16	0	3	T3	shorter-term	1
124	one	larvae	Bee16	0	4	T4	shorter-term	1
125	one	larvae	Bee16	0	5	T5	shorter-term	1
126	one	larvae	Bee16	0	6	1h	longer-term	0
127	one	larvae	Bee16	0	7	2h	longer-term	1
128	one	larvae	Bee16	0	8	11h	longer-term	1
129	one	larvae	Bee17	0	1	T1	shorter-term	0
130	one	larvae	Bee17	0	2	T2	shorter-term	0
131	one	larvae	Bee17	0	3	T3	shorter-term	0
132	one	larvae	Bee17	0	4	T4	shorter-term	0
133	one	larvae	Bee17	0	5	T5	shorter-term	0
134	one	larvae	Bee17	0	6	1h	longer-term	0
135	one	larvae	Bee17	0	7	2h	longer-term	0
136	one	larvae	Bee17	0	8	11h	longer-term	0
137	one	larvae	Bee18	0	1	T1	shorter-term	0
138	one	larvae	Bee18	0	2	T2	shorter-term	0
139	one	larvae	Bee18	0	3	T3	shorter-term	0
140	one	larvae	Bee18	0	4	T4	shorter-term	0
141	one	larvae	Bee18	0	5	T5	shorter-term	0
142	one	larvae	Bee18	0	6	1h	longer-term	0
143	one	larvae	Bee18	0	7	2h	longer-term	0
144	one	larvae	Bee18	0	8	11h	longer-term	0
145	one	larvae	Bee19	0	1	T1	shorter-term	0
146	one	larvae	Bee19	0	2	T2	shorter-term	1
147	one	larvae	Bee19	0	3	T3	shorter-term	1
148	one	larvae	Bee19	0	4	T4	shorter-term	1
149	one	larvae	Bee19	0	5	T5	shorter-term	1
150	one	larvae	Bee19	0	6	1h	longer-term	1
151	one	larvae	Bee19	0	7	2h	longer-term	0
152	one	larvae	Bee19	0	8	11h	longer-term	1
153	one	larvae	Bee20	0	1	T1	shorter-term	0
154	one	larvae	Bee20	0	2	T2	shorter-term	0
155	one	larvae	Bee20	0	3	T3	shorter-term	0
156	one	larvae	Bee20	0	4	T4	shorter-term	0
157	one	larvae	Bee20	0	5	T5	shorter-term	0
158	one	larvae	Bee20	0	6	1h	longer-term	0
159	one	larvae	Bee20	0	7	2h	longer-term	1
160	one	larvae	Bee20	0	8	11h	longer-term	0
161	one	larvae	Bee21	0	1	T1	shorter-term	0
162	one	larvae	Bee21	0	2	T2	shorter-term	0
163	one	larvae	Bee21	0	3	T3	shorter-term	0
164	one	larvae	Bee21	0	4	T4	shorter-term	0
165	one	larvae	Bee21	0	5	T5	shorter-term	0
166	one	larvae	Bee21	0	6	1h	longer-term	0
167	one	larvae	Bee21	0	7	2h	longer-term	0
168	one	larvae	Bee21	0	8	11h	longer-term	0
169	one	larvae	Bee22	0	1	T1	shorter-term	0
170	one	larvae	Bee22	0	2	T2	shorter-term	0
171	one	larvae	Bee22	0	3	T3	shorter-term	0
172	one	larvae	Bee22	0	4	T4	shorter-term	0
173	one	larvae	Bee22	0	5	T5	shorter-term	0
174	one	larvae	Bee22	0	6	1h	longer-term	0
175	one	larvae	Bee22	0	7	2h	longer-term	0
176	one	larvae	Bee22	0	8	11h	longer-term	1
177	one	larvae	Bee23	0	1	T1	shorter-term	0
178	one	larvae	Bee23	0	2	T2	shorter-term	0
179	one	larvae	Bee23	0	3	T3	shorter-term	0
180	one	larvae	Bee23	0	4	T4	shorter-term	0
181	one	larvae	Bee23	0	5	T5	shorter-term	0
182	one	larvae	Bee23	0	6	1h	longer-term	0
183	one	larvae	Bee23	0	7	2h	longer-term	1
184	one	larvae	Bee23	0	8	11h	longer-term	0
185	one	larvae	Bee24	0	1	T1	shorter-term	0
186	one	larvae	Bee24	0	2	T2	shorter-term	0
187	one	larvae	Bee24	0	3	T3	shorter-term	0
188	one	larvae	Bee24	0	4	T4	shorter-term	0
189	one	larvae	Bee24	0	5	T5	shorter-term	0
190	one	larvae	Bee24	0	6	1h	longer-term	0
191	one	larvae	Bee24	0	7	2h	longer-term	0
192	one	larvae	Bee24	0	8	11h	longer-term	0
193	one	larvae	Bee25	0	1	T1	shorter-term	0
194	one	larvae	Bee25	0	2	T2	shorter-term	0
195	one	larvae	Bee25	0	3	T3	shorter-term	0
196	one	larvae	Bee25	0	4	T4	shorter-term	0
197	one	larvae	Bee25	0	5	T5	shorter-term	0
198	one	larvae	Bee25	0	6	1h	longer-term	0
199	one	larvae	Bee25	0	7	2h	longer-term	0
200	one	larvae	Bee25	0	8	11h	longer-term	0
201	one	larvae	Bee26	0	1	T1	shorter-term	0
202	one	larvae	Bee26	0	2	T2	shorter-term	0
203	one	larvae	Bee26	0	3	T3	shorter-term	0
204	one	larvae	Bee26	0	4	T4	shorter-term	0
205	one	larvae	Bee26	0	5	T5	shorter-term	0
206	one	larvae	Bee26	0	6	1h	longer-term	0
207	one	larvae	Bee26	0	7	2h	longer-term	0
208	one	larvae	Bee26	0	8	11h	longer-term	0
209	one	larvae	Bee27	0	1	T1	shorter-term	0
210	one	larvae	Bee27	0	2	T2	shorter-term	0
211	one	larvae	Bee27	0	3	T3	shorter-term	0
212	one	larvae	Bee27	0	4	T4	shorter-term	0
213	one	larvae	Bee27	0	5	T5	shorter-term	0
214	one	larvae	Bee27	0	6	1h	longer-term	0
215	one	larvae	Bee27	0	7	2h	longer-term	0
216	one	larvae	Bee27	0	8	11h	longer-term	0
217	one	larvae	Bee28	0	1	T1	shorter-term	0
218	one	larvae	Bee28	0	2	T2	shorter-term	1
219	one	larvae	Bee28	0	3	T3	shorter-term	1
220	one	larvae	Bee28	0	4	T4	shorter-term	1
221	one	larvae	Bee28	0	5	T5	shorter-term	1
222	one	larvae	Bee28	0	6	1h	longer-term	0
223	one	larvae	Bee28	0	7	2h	longer-term	1
224	one	larvae	Bee28	0	8	11h	longer-term	0
225	one	larvae	Bee29	0	1	T1	shorter-term	0
226	one	larvae	Bee29	0	2	T2	shorter-term	1
227	one	larvae	Bee29	0	3	T3	shorter-term	1
228	one	larvae	Bee29	0	4	T4	shorter-term	1
229	one	larvae	Bee29	0	5	T5	shorter-term	1
230	one	larvae	Bee29	0	6	1h	longer-term	0
231	one	larvae	Bee29	0	7	2h	longer-term	0
232	one	larvae	Bee29	0	8	11h	longer-term	1
233	one	larvae	Bee30	0	1	T1	shorter-term	0
234	one	larvae	Bee30	0	2	T2	shorter-term	0
235	one	larvae	Bee30	0	3	T3	shorter-term	1
236	one	larvae	Bee30	0	4	T4	shorter-term	1
237	one	larvae	Bee30	0	5	T5	shorter-term	1
238	one	larvae	Bee30	0	6	1h	longer-term	1
239	one	larvae	Bee30	0	7	2h	longer-term	1
240	one	larvae	Bee30	0	8	11h	longer-term	1
241	one	larvae	Bee31	0	1	T1	shorter-term	0
242	one	larvae	Bee31	0	2	T2	shorter-term	0
243	one	larvae	Bee31	0	3	T3	shorter-term	0
244	one	larvae	Bee31	0	4	T4	shorter-term	0
245	one	larvae	Bee31	0	5	T5	shorter-term	0
246	one	larvae	Bee31	0	6	1h	longer-term	0
247	one	larvae	Bee31	0	7	2h	longer-term	0
248	one	larvae	Bee31	0	8	11h	longer-term	0
249	one	larvae	Bee32	0	1	T1	shorter-term	0
250	one	larvae	Bee32	0	2	T2	shorter-term	0
251	one	larvae	Bee32	0	3	T3	shorter-term	0
252	one	larvae	Bee32	0	4	T4	shorter-term	1
253	one	larvae	Bee32	0	5	T5	shorter-term	1
254	one	larvae	Bee32	0	6	1h	longer-term	1
255	one	larvae	Bee32	0	7	2h	longer-term	1
256	one	larvae	Bee32	0	8	11h	longer-term	0
257	one	larvae	Bee33	0	1	T1	shorter-term	0
258	one	larvae	Bee33	0	2	T2	shorter-term	0
259	one	larvae	Bee33	0	3	T3	shorter-term	1
260	one	larvae	Bee33	0	4	T4	shorter-term	1
261	one	larvae	Bee33	0	5	T5	shorter-term	1
262	one	larvae	Bee33	0	6	1h	longer-term	0
263	one	larvae	Bee33	0	7	2h	longer-term	1
264	one	larvae	Bee33	0	8	11h	longer-term	0
265	one	larvae	Bee34	0	1	T1	shorter-term	0
266	one	larvae	Bee34	0	2	T2	shorter-term	0
267	one	larvae	Bee34	0	3	T3	shorter-term	0
268	one	larvae	Bee34	0	4	T4	shorter-term	0
269	one	larvae	Bee34	0	5	T5	shorter-term	0
270	one	larvae	Bee34	0	6	1h	longer-term	0
271	one	larvae	Bee34	0	7	2h	longer-term	0
272	one	larvae	Bee34	0	8	11h	longer-term	0
273	one	larvae	Bee35	0	1	T1	shorter-term	0
274	one	larvae	Bee35	0	2	T2	shorter-term	1
275	one	larvae	Bee35	0	3	T3	shorter-term	1
276	one	larvae	Bee35	0	4	T4	shorter-term	1
277	one	larvae	Bee35	0	5	T5	shorter-term	1
278	one	larvae	Bee35	0	6	1h	longer-term	0
279	one	larvae	Bee35	0	7	2h	longer-term	1
280	one	larvae	Bee35	0	8	11h	longer-term	1
281	one	larvae	Bee36	0	1	T1	shorter-term	0
282	one	larvae	Bee36	0	2	T2	shorter-term	1
283	one	larvae	Bee36	0	3	T3	shorter-term	1
284	one	larvae	Bee36	0	4	T4	shorter-term	1
285	one	larvae	Bee36	0	5	T5	shorter-term	1
286	one	larvae	Bee36	0	6	1h	longer-term	1
287	one	larvae	Bee36	0	7	2h	longer-term	1
288	one	larvae	Bee36	0	8	11h	longer-term	0
289	one	larvae	Bee37	0	1	T1	shorter-term	0
290	one	larvae	Bee37	0	2	T2	shorter-term	1
291	one	larvae	Bee37	0	3	T3	shorter-term	1
292	one	larvae	Bee37	0	4	T4	shorter-term	1
293	one	larvae	Bee37	0	5	T5	shorter-term	1
294	one	larvae	Bee37	0	6	1h	longer-term	1
295	one	larvae	Bee37	0	7	2h	longer-term	1
296	one	larvae	Bee37	0	8	11h	longer-term	0
297	one	larvae	Bee38	0	1	T1	shorter-term	0
298	one	larvae	Bee38	0	2	T2	shorter-term	0
299	one	larvae	Bee38	0	3	T3	shorter-term	0
300	one	larvae	Bee38	0	4	T4	shorter-term	0
301	one	larvae	Bee38	0	5	T5	shorter-term	0
302	one	larvae	Bee38	0	6	1h	longer-term	0
303	one	larvae	Bee38	0	7	2h	longer-term	1
304	one	larvae	Bee38	0	8	11h	longer-term	1
305	one	larvae	Bee39	0	1	T1	shorter-term	0
306	one	larvae	Bee39	0	2	T2	shorter-term	0
307	one	larvae	Bee39	0	3	T3	shorter-term	1
308	one	larvae	Bee39	0	4	T4	shorter-term	1
309	one	larvae	Bee39	0	5	T5	shorter-term	1
310	one	larvae	Bee39	0	6	1h	longer-term	1
311	one	larvae	Bee39	0	7	2h	longer-term	1
312	one	larvae	Bee39	0	8	11h	longer-term	0
313	one	larvae	Bee40	0	1	T1	shorter-term	0
314	one	larvae	Bee40	0	2	T2	shorter-term	1
315	one	larvae	Bee40	0	3	T3	shorter-term	1
316	one	larvae	Bee40	0	4	T4	shorter-term	1
317	one	larvae	Bee40	0	5	T5	shorter-term	1
318	one	larvae	Bee40	0	6	1h	longer-term	0
319	one	larvae	Bee40	0	7	2h	longer-term	1
320	one	larvae	Bee40	0	8	11h	longer-term	1
321	one	larvae	Bee41	0	1	T1	shorter-term	0
322	one	larvae	Bee41	0	2	T2	shorter-term	0
323	one	larvae	Bee41	0	3	T3	shorter-term	0
324	one	larvae	Bee41	0	4	T4	shorter-term	0
325	one	larvae	Bee41	0	5	T5	shorter-term	0
326	one	larvae	Bee41	0	6	1h	longer-term	0
327	one	larvae	Bee41	0	7	2h	longer-term	1
328	one	larvae	Bee41	0	8	11h	longer-term	0
329	one	larvae	Bee42	0	1	T1	shorter-term	0
330	one	larvae	Bee42	0	2	T2	shorter-term	1
331	one	larvae	Bee42	0	3	T3	shorter-term	1
332	one	larvae	Bee42	0	4	T4	shorter-term	1
333	one	larvae	Bee42	0	5	T5	shorter-term	1
334	one	larvae	Bee42	0	6	1h	longer-term	1
335	one	larvae	Bee42	0	7	2h	longer-term	1
336	one	larvae	Bee42	0	8	11h	longer-term	0
337	one	larvae	Bee43	0	1	T1	shorter-term	0
338	one	larvae	Bee43	0	2	T2	shorter-term	0
339	one	larvae	Bee43	0	3	T3	shorter-term	0
340	one	larvae	Bee43	0	4	T4	shorter-term	0
341	one	larvae	Bee43	0	5	T5	shorter-term	0
342	one	larvae	Bee43	0	6	1h	longer-term	1
343	one	larvae	Bee43	0	7	2h	longer-term	1
344	one	larvae	Bee43	0	8	11h	longer-term	0
345	one	larvae	Bee44	0	1	T1	shorter-term	0
346	one	larvae	Bee44	0	2	T2	shorter-term	0
347	one	larvae	Bee44	0	3	T3	shorter-term	0
348	one	larvae	Bee44	0	4	T4	shorter-term	0
349	one	larvae	Bee44	0	5	T5	shorter-term	0
350	one	larvae	Bee44	0	6	1h	longer-term	1
351	one	larvae	Bee44	0	7	2h	longer-term	0
352	one	larvae	Bee44	0	8	11h	longer-term	0
353	one	larvae	Bee45	0	1	T1	shorter-term	0
354	one	larvae	Bee45	0	2	T2	shorter-term	0
355	one	larvae	Bee45	0	3	T3	shorter-term	0
356	one	larvae	Bee45	0	4	T4	shorter-term	0
357	one	larvae	Bee45	0	5	T5	shorter-term	0
358	one	larvae	Bee45	0	6	1h	longer-term	0
359	one	larvae	Bee45	0	7	2h	longer-term	0
360	one	larvae	Bee45	0	8	11h	longer-term	0
361	one	larvae	Bee46	0	1	T1	shorter-term	0
362	one	larvae	Bee46	0	2	T2	shorter-term	1
363	one	larvae	Bee46	0	3	T3	shorter-term	1
364	one	larvae	Bee46	0	4	T4	shorter-term	1
365	one	larvae	Bee46	0	5	T5	shorter-term	1
366	one	larvae	Bee46	0	6	1h	longer-term	1
367	one	larvae	Bee46	0	7	2h	longer-term	1
368	one	larvae	Bee46	0	8	11h	longer-term	1
369	one	larvae	Bee47	0	1	T1	shorter-term	0
370	one	larvae	Bee47	0	2	T2	shorter-term	1
371	one	larvae	Bee47	0	3	T3	shorter-term	1
372	one	larvae	Bee47	0	4	T4	shorter-term	1
373	one	larvae	Bee47	0	5	T5	shorter-term	1
374	one	larvae	Bee47	0	6	1h	longer-term	1
375	one	larvae	Bee47	0	7	2h	longer-term	1
376	one	larvae	Bee47	0	8	11h	longer-term	0
377	one	larvae	Bee48	0	1	T1	shorter-term	0
378	one	larvae	Bee48	0	2	T2	shorter-term	0
379	one	larvae	Bee48	0	3	T3	shorter-term	0
380	one	larvae	Bee48	0	4	T4	shorter-term	0
381	one	larvae	Bee48	0	5	T5	shorter-term	0
382	one	larvae	Bee48	0	6	1h	longer-term	0
383	one	larvae	Bee48	0	7	2h	longer-term	0
384	one	larvae	Bee48	0	8	11h	longer-term	0
385	one	larvae	Bee49	0	1	T1	shorter-term	0
386	one	larvae	Bee49	0	2	T2	shorter-term	0
387	one	larvae	Bee49	0	3	T3	shorter-term	0
388	one	larvae	Bee49	0	4	T4	shorter-term	0
389	one	larvae	Bee49	0	5	T5	shorter-term	0
390	one	larvae	Bee49	0	6	1h	longer-term	0
391	one	larvae	Bee49	0	7	2h	longer-term	0
392	one	larvae	Bee49	0	8	11h	longer-term	0
393	one	larvae	Bee50	0	1	T1	shorter-term	0
394	one	larvae	Bee50	0	2	T2	shorter-term	0
395	one	larvae	Bee50	0	3	T3	shorter-term	0
396	one	larvae	Bee50	0	4	T4	shorter-term	0
397	one	larvae	Bee50	0	5	T5	shorter-term	0
398	one	larvae	Bee50	0	6	1h	longer-term	0
399	one	larvae	Bee50	0	7	2h	longer-term	0
400	one	larvae	Bee50	0	8	11h	longer-term	0
401	two	larvae	Bee51	0	1	T1	shorter-term	0
402	two	larvae	Bee51	0	2	T2	shorter-term	0
403	two	larvae	Bee51	0	3	T3	shorter-term	0
404	two	larvae	Bee51	0	4	T4	shorter-term	0
405	two	larvae	Bee51	0	5	T5	shorter-term	0
406	two	larvae	Bee51	0	6	1h	longer-term	0
407	two	larvae	Bee51	0	7	2h	longer-term	0
408	two	larvae	Bee51	0	8	11h	longer-term	0
409	two	larvae	Bee52	0	1	T1	shorter-term	0
410	two	larvae	Bee52	0	2	T2	shorter-term	0
411	two	larvae	Bee52	0	3	T3	shorter-term	0
412	two	larvae	Bee52	0	4	T4	shorter-term	0
413	two	larvae	Bee52	0	5	T5	shorter-term	0
414	two	larvae	Bee52	0	6	1h	longer-term	0
415	two	larvae	Bee52	0	7	2h	longer-term	0
416	two	larvae	Bee52	0	8	11h	longer-term	1
417	two	larvae	Bee53	0	1	T1	shorter-term	0
418	two	larvae	Bee53	0	2	T2	shorter-term	0
419	two	larvae	Bee53	0	3	T3	shorter-term	0
420	two	larvae	Bee53	0	4	T4	shorter-term	0
421	two	larvae	Bee53	0	5	T5	shorter-term	0
422	two	larvae	Bee53	0	6	1h	longer-term	0
423	two	larvae	Bee53	0	7	2h	longer-term	0
424	two	larvae	Bee53	0	8	11h	longer-term	0
425	two	larvae	Bee54	0	1	T1	shorter-term	0
426	two	larvae	Bee54	0	2	T2	shorter-term	0
427	two	larvae	Bee54	0	3	T3	shorter-term	1
428	two	larvae	Bee54	0	4	T4	shorter-term	1
429	two	larvae	Bee54	0	5	T5	shorter-term	1
430	two	larvae	Bee54	0	6	1h	longer-term	1
431	two	larvae	Bee54	0	7	2h	longer-term	1
432	two	larvae	Bee54	0	8	11h	longer-term	1
433	two	larvae	Bee55	0	1	T1	shorter-term	0
434	two	larvae	Bee55	0	2	T2	shorter-term	1
435	two	larvae	Bee55	0	3	T3	shorter-term	1
436	two	larvae	Bee55	0	4	T4	shorter-term	1
437	two	larvae	Bee55	0	5	T5	shorter-term	1
438	two	larvae	Bee55	0	6	1h	longer-term	0
439	two	larvae	Bee55	0	7	2h	longer-term	0
440	two	larvae	Bee55	0	8	11h	longer-term	1
441	two	larvae	Bee56	0	1	T1	shorter-term	0
442	two	larvae	Bee56	0	2	T2	shorter-term	0
443	two	larvae	Bee56	0	3	T3	shorter-term	0
444	two	larvae	Bee56	0	4	T4	shorter-term	0
445	two	larvae	Bee56	0	5	T5	shorter-term	0
446	two	larvae	Bee56	0	6	1h	longer-term	0
447	two	larvae	Bee56	0	7	2h	longer-term	0
448	two	larvae	Bee56	0	8	11h	longer-term	0
449	two	larvae	Bee57	0	1	T1	shorter-term	0
450	two	larvae	Bee57	0	2	T2	shorter-term	0
451	two	larvae	Bee57	0	3	T3	shorter-term	0
452	two	larvae	Bee57	0	4	T4	shorter-term	0
453	two	larvae	Bee57	0	5	T5	shorter-term	0
454	two	larvae	Bee57	0	6	1h	longer-term	1
455	two	larvae	Bee57	0	7	2h	longer-term	0
456	two	larvae	Bee57	0	8	11h	longer-term	1
457	two	larvae	Bee58	0	1	T1	shorter-term	0
458	two	larvae	Bee58	0	2	T2	shorter-term	0
459	two	larvae	Bee58	0	3	T3	shorter-term	0
460	two	larvae	Bee58	0	4	T4	shorter-term	0
461	two	larvae	Bee58	0	5	T5	shorter-term	0
462	two	larvae	Bee58	0	6	1h	longer-term	0
463	two	larvae	Bee58	0	7	2h	longer-term	0
464	two	larvae	Bee58	0	8	11h	longer-term	0
465	two	larvae	Bee59	0	1	T1	shorter-term	0
466	two	larvae	Bee59	0	2	T2	shorter-term	0
467	two	larvae	Bee59	0	3	T3	shorter-term	0
468	two	larvae	Bee59	0	4	T4	shorter-term	0
469	two	larvae	Bee59	0	5	T5	shorter-term	1
470	two	larvae	Bee59	0	6	1h	longer-term	1
471	two	larvae	Bee59	0	7	2h	longer-term	0
472	two	larvae	Bee59	0	8	11h	longer-term	0
473	two	larvae	Bee60	0	1	T1	shorter-term	0
474	two	larvae	Bee60	0	2	T2	shorter-term	0
475	two	larvae	Bee60	0	3	T3	shorter-term	0
476	two	larvae	Bee60	0	4	T4	shorter-term	0
477	two	larvae	Bee60	0	5	T5	shorter-term	0
478	two	larvae	Bee60	0	6	1h	longer-term	0
479	two	larvae	Bee60	0	7	2h	longer-term	1
480	two	larvae	Bee60	0	8	11h	longer-term	0
481	two	larvae	Bee61	0	1	T1	shorter-term	0
482	two	larvae	Bee61	0	2	T2	shorter-term	0
483	two	larvae	Bee61	0	3	T3	shorter-term	0
484	two	larvae	Bee61	0	4	T4	shorter-term	0
485	two	larvae	Bee61	0	5	T5	shorter-term	0
486	two	larvae	Bee61	0	6	1h	longer-term	0
487	two	larvae	Bee61	0	7	2h	longer-term	0
488	two	larvae	Bee61	0	8	11h	longer-term	0
489	two	larvae	Bee62	0	1	T1	shorter-term	0
490	two	larvae	Bee62	0	2	T2	shorter-term	0
491	two	larvae	Bee62	0	3	T3	shorter-term	0
492	two	larvae	Bee62	0	4	T4	shorter-term	0
493	two	larvae	Bee62	0	5	T5	shorter-term	0
494	two	larvae	Bee62	0	6	1h	longer-term	1
495	two	larvae	Bee62	0	7	2h	longer-term	1
496	two	larvae	Bee62	0	8	11h	longer-term	1
497	two	larvae	Bee63	0	1	T1	shorter-term	0
498	two	larvae	Bee63	0	2	T2	shorter-term	0
499	two	larvae	Bee63	0	3	T3	shorter-term	1
500	two	larvae	Bee63	0	4	T4	shorter-term	1
501	two	larvae	Bee63	0	5	T5	shorter-term	1
502	two	larvae	Bee63	0	6	1h	longer-term	1
503	two	larvae	Bee63	0	7	2h	longer-term	1
504	two	larvae	Bee63	0	8	11h	longer-term	1
505	two	larvae	Bee64	0	1	T1	shorter-term	0
506	two	larvae	Bee64	0	2	T2	shorter-term	0
507	two	larvae	Bee64	0	3	T3	shorter-term	0
508	two	larvae	Bee64	0	4	T4	shorter-term	0
509	two	larvae	Bee64	0	5	T5	shorter-term	0
510	two	larvae	Bee64	0	6	1h	longer-term	1
511	two	larvae	Bee64	0	7	2h	longer-term	1
512	two	larvae	Bee64	0	8	11h	longer-term	0
513	two	larvae	Bee65	0	1	T1	shorter-term	0
514	two	larvae	Bee65	0	2	T2	shorter-term	0
515	two	larvae	Bee65	0	3	T3	shorter-term	0
516	two	larvae	Bee65	0	4	T4	shorter-term	0
517	two	larvae	Bee65	0	5	T5	shorter-term	0
518	two	larvae	Bee65	0	6	1h	longer-term	0
519	two	larvae	Bee65	0	7	2h	longer-term	0
520	two	larvae	Bee65	0	8	11h	longer-term	0
521	two	larvae	Bee66	0	1	T1	shorter-term	0
522	two	larvae	Bee66	0	2	T2	shorter-term	0
523	two	larvae	Bee66	0	3	T3	shorter-term	1
524	two	larvae	Bee66	0	4	T4	shorter-term	1
525	two	larvae	Bee66	0	5	T5	shorter-term	1
526	two	larvae	Bee66	0	6	1h	longer-term	1
527	two	larvae	Bee66	0	7	2h	longer-term	1
528	two	larvae	Bee66	0	8	11h	longer-term	0
529	two	larvae	Bee67	0	1	T1	shorter-term	0
530	two	larvae	Bee67	0	2	T2	shorter-term	0
531	two	larvae	Bee67	0	3	T3	shorter-term	1
532	two	larvae	Bee67	0	4	T4	shorter-term	1
533	two	larvae	Bee67	0	5	T5	shorter-term	1
534	two	larvae	Bee67	0	6	1h	longer-term	1
535	two	larvae	Bee67	0	7	2h	longer-term	1
536	two	larvae	Bee67	0	8	11h	longer-term	1
537	two	larvae	Bee68	0	1	T1	shorter-term	0
538	two	larvae	Bee68	0	2	T2	shorter-term	0
539	two	larvae	Bee68	0	3	T3	shorter-term	0
540	two	larvae	Bee68	0	4	T4	shorter-term	0
541	two	larvae	Bee68	0	5	T5	shorter-term	1
542	two	larvae	Bee68	0	6	1h	longer-term	1
543	two	larvae	Bee68	0	7	2h	longer-term	1
544	two	larvae	Bee68	0	8	11h	longer-term	1
545	two	larvae	Bee69	0	1	T1	shorter-term	0
546	two	larvae	Bee69	0	2	T2	shorter-term	0
547	two	larvae	Bee69	0	3	T3	shorter-term	0
548	two	larvae	Bee69	0	4	T4	shorter-term	1
549	two	larvae	Bee69	0	5	T5	shorter-term	1
550	two	larvae	Bee69	0	6	1h	longer-term	1
551	two	larvae	Bee69	0	7	2h	longer-term	1
552	two	larvae	Bee69	0	8	11h	longer-term	1
553	two	larvae	Bee70	0	1	T1	shorter-term	0
554	two	larvae	Bee70	0	2	T2	shorter-term	0
555	two	larvae	Bee70	0	3	T3	shorter-term	0
556	two	larvae	Bee70	0	4	T4	shorter-term	0
557	two	larvae	Bee70	0	5	T5	shorter-term	0
558	two	larvae	Bee70	0	6	1h	longer-term	1
559	two	larvae	Bee70	0	7	2h	longer-term	1
560	two	larvae	Bee70	0	8	11h	longer-term	1
561	two	larvae	Bee71	0	1	T1	shorter-term	0
562	two	larvae	Bee71	0	2	T2	shorter-term	0
563	two	larvae	Bee71	0	3	T3	shorter-term	1
564	two	larvae	Bee71	0	4	T4	shorter-term	1
565	two	larvae	Bee71	0	5	T5	shorter-term	1
566	two	larvae	Bee71	0	6	1h	longer-term	1
567	two	larvae	Bee71	0	7	2h	longer-term	1
568	two	larvae	Bee71	0	8	11h	longer-term	1
569	two	larvae	Bee72	0	1	T1	shorter-term	0
570	two	larvae	Bee72	0	2	T2	shorter-term	0
571	two	larvae	Bee72	0	3	T3	shorter-term	1
572	two	larvae	Bee72	0	4	T4	shorter-term	1
573	two	larvae	Bee72	0	5	T5	shorter-term	1
574	two	larvae	Bee72	0	6	1h	longer-term	1
575	two	larvae	Bee72	0	7	2h	longer-term	1
576	two	larvae	Bee72	0	8	11h	longer-term	0
577	two	larvae	Bee73	0	1	T1	shorter-term	0
578	two	larvae	Bee73	0	2	T2	shorter-term	0
579	two	larvae	Bee73	0	3	T3	shorter-term	0
580	two	larvae	Bee73	0	4	T4	shorter-term	0
581	two	larvae	Bee73	0	5	T5	shorter-term	0
582	two	larvae	Bee73	0	6	1h	longer-term	1
583	two	larvae	Bee73	0	7	2h	longer-term	0
584	two	larvae	Bee73	0	8	11h	longer-term	0
585	two	larvae	Bee74	0	1	T1	shorter-term	0
586	two	larvae	Bee74	0	2	T2	shorter-term	0
587	two	larvae	Bee74	0	3	T3	shorter-term	0
588	two	larvae	Bee74	0	4	T4	shorter-term	1
589	two	larvae	Bee74	0	5	T5	shorter-term	1
590	two	larvae	Bee74	0	6	1h	longer-term	1
591	two	larvae	Bee74	0	7	2h	longer-term	1
592	two	larvae	Bee74	0	8	11h	longer-term	1
593	two	larvae	Bee75	0	1	T1	shorter-term	0
594	two	larvae	Bee75	0	2	T2	shorter-term	0
595	two	larvae	Bee75	0	3	T3	shorter-term	0
596	two	larvae	Bee75	0	4	T4	shorter-term	0
597	two	larvae	Bee75	0	5	T5	shorter-term	0
598	two	larvae	Bee75	0	6	1h	longer-term	0
599	two	larvae	Bee75	0	7	2h	longer-term	0
600	two	larvae	Bee75	0	8	11h	longer-term	0
601	two	larvae	Bee76	0	1	T1	shorter-term	0
602	two	larvae	Bee76	0	2	T2	shorter-term	0
603	two	larvae	Bee76	0	3	T3	shorter-term	0
604	two	larvae	Bee76	0	4	T4	shorter-term	0
605	two	larvae	Bee76	0	5	T5	shorter-term	0
606	two	larvae	Bee76	0	6	1h	longer-term	0
607	two	larvae	Bee76	0	7	2h	longer-term	1
608	two	larvae	Bee76	0	8	11h	longer-term	1
609	two	larvae	Bee77	0	1	T1	shorter-term	0
610	two	larvae	Bee77	0	2	T2	shorter-term	0
611	two	larvae	Bee77	0	3	T3	shorter-term	0
612	two	larvae	Bee77	0	4	T4	shorter-term	0
613	two	larvae	Bee77	0	5	T5	shorter-term	0
614	two	larvae	Bee77	0	6	1h	longer-term	0
615	two	larvae	Bee77	0	7	2h	longer-term	1
616	two	larvae	Bee77	0	8	11h	longer-term	0
617	two	larvae	Bee78	0	1	T1	shorter-term	0
618	two	larvae	Bee78	0	2	T2	shorter-term	0
619	two	larvae	Bee78	0	3	T3	shorter-term	1
620	two	larvae	Bee78	0	4	T4	shorter-term	1
621	two	larvae	Bee78	0	5	T5	shorter-term	1
622	two	larvae	Bee78	0	6	1h	longer-term	0
623	two	larvae	Bee78	0	7	2h	longer-term	0
624	two	larvae	Bee78	0	8	11h	longer-term	1
625	two	larvae	Bee79	0	1	T1	shorter-term	0
626	two	larvae	Bee79	0	2	T2	shorter-term	0
627	two	larvae	Bee79	0	3	T3	shorter-term	0
628	two	larvae	Bee79	0	4	T4	shorter-term	0
629	two	larvae	Bee79	0	5	T5	shorter-term	0
630	two	larvae	Bee79	0	6	1h	longer-term	0
631	two	larvae	Bee79	0	7	2h	longer-term	0
632	two	larvae	Bee79	0	8	11h	longer-term	0
633	two	larvae	Bee80	0	1	T1	shorter-term	0
634	two	larvae	Bee80	0	2	T2	shorter-term	0
635	two	larvae	Bee80	0	3	T3	shorter-term	0
636	two	larvae	Bee80	0	4	T4	shorter-term	0
637	two	larvae	Bee80	0	5	T5	shorter-term	0
638	two	larvae	Bee80	0	6	1h	longer-term	0
639	two	larvae	Bee80	0	7	2h	longer-term	0
640	two	larvae	Bee80	0	8	11h	longer-term	1
641	two	larvae	Bee81	0	1	T1	shorter-term	0
642	two	larvae	Bee81	0	2	T2	shorter-term	0
643	two	larvae	Bee81	0	3	T3	shorter-term	0
644	two	larvae	Bee81	0	4	T4	shorter-term	0
645	two	larvae	Bee81	0	5	T5	shorter-term	0
646	two	larvae	Bee81	0	6	1h	longer-term	0
647	two	larvae	Bee81	0	7	2h	longer-term	0
648	two	larvae	Bee81	0	8	11h	longer-term	0
649	two	larvae	Bee82	0	1	T1	shorter-term	0
650	two	larvae	Bee82	0	2	T2	shorter-term	1
651	two	larvae	Bee82	0	3	T3	shorter-term	1
652	two	larvae	Bee82	0	4	T4	shorter-term	1
653	two	larvae	Bee82	0	5	T5	shorter-term	1
654	two	larvae	Bee82	0	6	1h	longer-term	1
655	two	larvae	Bee82	0	7	2h	longer-term	0
656	two	larvae	Bee82	0	8	11h	longer-term	0
657	two	larvae	Bee83	0	1	T1	shorter-term	0
658	two	larvae	Bee83	0	2	T2	shorter-term	0
659	two	larvae	Bee83	0	3	T3	shorter-term	0
660	two	larvae	Bee83	0	4	T4	shorter-term	0
661	two	larvae	Bee83	0	5	T5	shorter-term	0
662	two	larvae	Bee83	0	6	1h	longer-term	0
663	two	larvae	Bee83	0	7	2h	longer-term	0
664	two	larvae	Bee83	0	8	11h	longer-term	0
665	two	larvae	Bee84	0	1	T1	shorter-term	0
666	two	larvae	Bee84	0	2	T2	shorter-term	0
667	two	larvae	Bee84	0	3	T3	shorter-term	0
668	two	larvae	Bee84	0	4	T4	shorter-term	0
669	two	larvae	Bee84	0	5	T5	shorter-term	0
670	two	larvae	Bee84	0	6	1h	longer-term	0
671	two	larvae	Bee84	0	7	2h	longer-term	0
672	two	larvae	Bee84	0	8	11h	longer-term	0
673	two	larvae	Bee85	0	1	T1	shorter-term	0
674	two	larvae	Bee85	0	2	T2	shorter-term	0
675	two	larvae	Bee85	0	3	T3	shorter-term	1
676	two	larvae	Bee85	0	4	T4	shorter-term	1
677	two	larvae	Bee85	0	5	T5	shorter-term	1
678	two	larvae	Bee85	0	6	1h	longer-term	0
679	two	larvae	Bee85	0	7	2h	longer-term	1
680	two	larvae	Bee85	0	8	11h	longer-term	0
681	two	larvae	Bee86	0	1	T1	shorter-term	0
682	two	larvae	Bee86	0	2	T2	shorter-term	0
683	two	larvae	Bee86	0	3	T3	shorter-term	0
684	two	larvae	Bee86	0	4	T4	shorter-term	0
685	two	larvae	Bee86	0	5	T5	shorter-term	0
686	two	larvae	Bee86	0	6	1h	longer-term	0
687	two	larvae	Bee86	0	7	2h	longer-term	1
688	two	larvae	Bee86	0	8	11h	longer-term	0
689	two	larvae	Bee87	0	1	T1	shorter-term	0
690	two	larvae	Bee87	0	2	T2	shorter-term	0
691	two	larvae	Bee87	0	3	T3	shorter-term	0
692	two	larvae	Bee87	0	4	T4	shorter-term	0
693	two	larvae	Bee87	0	5	T5	shorter-term	0
694	two	larvae	Bee87	0	6	1h	longer-term	0
695	two	larvae	Bee87	0	7	2h	longer-term	0
696	two	larvae	Bee87	0	8	11h	longer-term	0
697	two	larvae	Bee88	0	1	T1	shorter-term	0
698	two	larvae	Bee88	0	2	T2	shorter-term	0
699	two	larvae	Bee88	0	3	T3	shorter-term	0
700	two	larvae	Bee88	0	4	T4	shorter-term	0
701	two	larvae	Bee88	0	5	T5	shorter-term	0
702	two	larvae	Bee88	0	6	1h	longer-term	0
703	two	larvae	Bee88	0	7	2h	longer-term	0
704	two	larvae	Bee88	0	8	11h	longer-term	0
705	two	larvae	Bee89	0	1	T1	shorter-term	0
706	two	larvae	Bee89	0	2	T2	shorter-term	1
707	two	larvae	Bee89	0	3	T3	shorter-term	1
708	two	larvae	Bee89	0	4	T4	shorter-term	1
709	two	larvae	Bee89	0	5	T5	shorter-term	1
710	two	larvae	Bee89	0	6	1h	longer-term	0
711	two	larvae	Bee89	0	7	2h	longer-term	1
712	two	larvae	Bee89	0	8	11h	longer-term	0
713	two	larvae	Bee90	0	1	T1	shorter-term	0
714	two	larvae	Bee90	0	2	T2	shorter-term	1
715	two	larvae	Bee90	0	3	T3	shorter-term	1
716	two	larvae	Bee90	0	4	T4	shorter-term	1
717	two	larvae	Bee90	0	5	T5	shorter-term	1
718	two	larvae	Bee90	0	6	1h	longer-term	1
719	two	larvae	Bee90	0	7	2h	longer-term	0
720	two	larvae	Bee90	0	8	11h	longer-term	1
721	two	larvae	Bee91	0	1	T1	shorter-term	0
722	two	larvae	Bee91	0	2	T2	shorter-term	0
723	two	larvae	Bee91	0	3	T3	shorter-term	0
724	two	larvae	Bee91	0	4	T4	shorter-term	1
725	two	larvae	Bee91	0	5	T5	shorter-term	1
726	two	larvae	Bee91	0	6	1h	longer-term	0
727	two	larvae	Bee91	0	7	2h	longer-term	0
728	two	larvae	Bee91	0	8	11h	longer-term	1
729	two	larvae	Bee92	0	1	T1	shorter-term	0
730	two	larvae	Bee92	0	2	T2	shorter-term	0
731	two	larvae	Bee92	0	3	T3	shorter-term	0
732	two	larvae	Bee92	0	4	T4	shorter-term	0
733	two	larvae	Bee92	0	5	T5	shorter-term	0
734	two	larvae	Bee92	0	6	1h	longer-term	1
735	two	larvae	Bee92	0	7	2h	longer-term	0
736	two	larvae	Bee92	0	8	11h	longer-term	1
737	two	larvae	Bee93	0	1	T1	shorter-term	0
738	two	larvae	Bee93	0	2	T2	shorter-term	0
739	two	larvae	Bee93	0	3	T3	shorter-term	1
740	two	larvae	Bee93	0	4	T4	shorter-term	1
741	two	larvae	Bee93	0	5	T5	shorter-term	1
742	two	larvae	Bee93	0	6	1h	longer-term	1
743	two	larvae	Bee93	0	7	2h	longer-term	0
744	two	larvae	Bee93	0	8	11h	longer-term	0
745	two	larvae	Bee94	0	1	T1	shorter-term	0
746	two	larvae	Bee94	0	2	T2	shorter-term	1
747	two	larvae	Bee94	0	3	T3	shorter-term	1
748	two	larvae	Bee94	0	4	T4	shorter-term	1
749	two	larvae	Bee94	0	5	T5	shorter-term	1
750	two	larvae	Bee94	0	6	1h	longer-term	0
751	two	larvae	Bee94	0	7	2h	longer-term	0
752	two	larvae	Bee94	0	8	11h	longer-term	1
753	two	larvae	Bee95	0	1	T1	shorter-term	0
754	two	larvae	Bee95	0	2	T2	shorter-term	1
755	two	larvae	Bee95	0	3	T3	shorter-term	1
756	two	larvae	Bee95	0	4	T4	shorter-term	1
757	two	larvae	Bee95	0	5	T5	shorter-term	1
758	two	larvae	Bee95	0	6	1h	longer-term	0
759	two	larvae	Bee95	0	7	2h	longer-term	0
760	two	larvae	Bee95	0	8	11h	longer-term	1
761	two	larvae	Bee96	0	1	T1	shorter-term	0
762	two	larvae	Bee96	0	2	T2	shorter-term	0
763	two	larvae	Bee96	0	3	T3	shorter-term	1
764	two	larvae	Bee96	0	4	T4	shorter-term	1
765	two	larvae	Bee96	0	5	T5	shorter-term	1
766	two	larvae	Bee96	0	6	1h	longer-term	0
767	two	larvae	Bee96	0	7	2h	longer-term	0
768	two	larvae	Bee96	0	8	11h	longer-term	0
769	two	larvae	Bee97	0	1	T1	shorter-term	0
770	two	larvae	Bee97	0	2	T2	shorter-term	0
771	two	larvae	Bee97	0	3	T3	shorter-term	0
772	two	larvae	Bee97	0	4	T4	shorter-term	0
773	two	larvae	Bee97	0	5	T5	shorter-term	0
774	two	larvae	Bee97	0	6	1h	longer-term	1
775	two	larvae	Bee97	0	7	2h	longer-term	0
776	two	larvae	Bee97	0	8	11h	longer-term	1
777	two	larvae	Bee98	0	1	T1	shorter-term	0
778	two	larvae	Bee98	0	2	T2	shorter-term	1
779	two	larvae	Bee98	0	3	T3	shorter-term	1
780	two	larvae	Bee98	0	4	T4	shorter-term	1
781	two	larvae	Bee98	0	5	T5	shorter-term	1
782	two	larvae	Bee98	0	6	1h	longer-term	0
783	two	larvae	Bee98	0	7	2h	longer-term	0
784	two	larvae	Bee98	0	8	11h	longer-term	1
785	two	larvae	Bee99	0	1	T1	shorter-term	0
786	two	larvae	Bee99	0	2	T2	shorter-term	1
787	two	larvae	Bee99	0	3	T3	shorter-term	1
788	two	larvae	Bee99	0	4	T4	shorter-term	1
789	two	larvae	Bee99	0	5	T5	shorter-term	1
790	two	larvae	Bee99	0	6	1h	longer-term	1
791	two	larvae	Bee99	0	7	2h	longer-term	0
792	two	larvae	Bee99	0	8	11h	longer-term	1
793	two	larvae	Bee100	0	1	T1	shorter-term	0
794	two	larvae	Bee100	0	2	T2	shorter-term	0
795	two	larvae	Bee100	0	3	T3	shorter-term	0
796	two	larvae	Bee100	0	4	T4	shorter-term	0
797	two	larvae	Bee100	0	5	T5	shorter-term	0
798	two	larvae	Bee100	0	6	1h	longer-term	0
799	two	larvae	Bee100	0	7	2h	longer-term	0
800	two	larvae	Bee100	0	8	11h	longer-term	0
801	three	larvae	Bee101	0	1	T1	shorter-term	0
802	three	larvae	Bee101	0	2	T2	shorter-term	0
803	three	larvae	Bee101	0	3	T3	shorter-term	1
804	three	larvae	Bee101	0	4	T4	shorter-term	1
805	three	larvae	Bee101	0	5	T5	shorter-term	1
806	three	larvae	Bee101	0	6	1h	longer-term	1
807	three	larvae	Bee101	0	7	2h	longer-term	0
808	three	larvae	Bee101	0	8	11h	longer-term	1
809	three	larvae	Bee102	0	1	T1	shorter-term	0
810	three	larvae	Bee102	0	2	T2	shorter-term	0
811	three	larvae	Bee102	0	3	T3	shorter-term	0
812	three	larvae	Bee102	0	4	T4	shorter-term	0
813	three	larvae	Bee102	0	5	T5	shorter-term	0
814	three	larvae	Bee102	0	6	1h	longer-term	0
815	three	larvae	Bee102	0	7	2h	longer-term	0
816	three	larvae	Bee102	0	8	11h	longer-term	0
817	three	larvae	Bee103	0	1	T1	shorter-term	0
818	three	larvae	Bee103	0	2	T2	shorter-term	0
819	three	larvae	Bee103	0	3	T3	shorter-term	1
820	three	larvae	Bee103	0	4	T4	shorter-term	1
821	three	larvae	Bee103	0	5	T5	shorter-term	1
822	three	larvae	Bee103	0	6	1h	longer-term	0
823	three	larvae	Bee103	0	7	2h	longer-term	1
824	three	larvae	Bee103	0	8	11h	longer-term	1
825	three	larvae	Bee104	0	1	T1	shorter-term	0
826	three	larvae	Bee104	0	2	T2	shorter-term	0
827	three	larvae	Bee104	0	3	T3	shorter-term	1
828	three	larvae	Bee104	0	4	T4	shorter-term	1
829	three	larvae	Bee104	0	5	T5	shorter-term	1
830	three	larvae	Bee104	0	6	1h	longer-term	1
831	three	larvae	Bee104	0	7	2h	longer-term	1
832	three	larvae	Bee104	0	8	11h	longer-term	1
833	three	larvae	Bee105	0	1	T1	shorter-term	0
834	three	larvae	Bee105	0	2	T2	shorter-term	0
835	three	larvae	Bee105	0	3	T3	shorter-term	0
836	three	larvae	Bee105	0	4	T4	shorter-term	0
837	three	larvae	Bee105	0	5	T5	shorter-term	0
838	three	larvae	Bee105	0	6	1h	longer-term	0
839	three	larvae	Bee105	0	7	2h	longer-term	0
840	three	larvae	Bee105	0	8	11h	longer-term	1
841	three	larvae	Bee106	0	1	T1	shorter-term	0
842	three	larvae	Bee106	0	2	T2	shorter-term	0
843	three	larvae	Bee106	0	3	T3	shorter-term	0
844	three	larvae	Bee106	0	4	T4	shorter-term	1
845	three	larvae	Bee106	0	5	T5	shorter-term	1
846	three	larvae	Bee106	0	6	1h	longer-term	0
847	three	larvae	Bee106	0	7	2h	longer-term	0
848	three	larvae	Bee106	0	8	11h	longer-term	0
849	three	larvae	Bee107	0	1	T1	shorter-term	0
850	three	larvae	Bee107	0	2	T2	shorter-term	0
851	three	larvae	Bee107	0	3	T3	shorter-term	0
852	three	larvae	Bee107	0	4	T4	shorter-term	1
853	three	larvae	Bee107	0	5	T5	shorter-term	1
854	three	larvae	Bee107	0	6	1h	longer-term	0
855	three	larvae	Bee107	0	7	2h	longer-term	0
856	three	larvae	Bee107	0	8	11h	longer-term	1
857	three	larvae	Bee108	0	1	T1	shorter-term	0
858	three	larvae	Bee108	0	2	T2	shorter-term	0
859	three	larvae	Bee108	0	3	T3	shorter-term	0
860	three	larvae	Bee108	0	4	T4	shorter-term	0
861	three	larvae	Bee108	0	5	T5	shorter-term	0
862	three	larvae	Bee108	0	6	1h	longer-term	0
863	three	larvae	Bee108	0	7	2h	longer-term	0
864	three	larvae	Bee108	0	8	11h	longer-term	1
865	three	larvae	Bee109	0	1	T1	shorter-term	0
866	three	larvae	Bee109	0	2	T2	shorter-term	0
867	three	larvae	Bee109	0	3	T3	shorter-term	0
868	three	larvae	Bee109	0	4	T4	shorter-term	0
869	three	larvae	Bee109	0	5	T5	shorter-term	0
870	three	larvae	Bee109	0	6	1h	longer-term	0
871	three	larvae	Bee109	0	7	2h	longer-term	0
872	three	larvae	Bee109	0	8	11h	longer-term	0
873	three	larvae	Bee110	0	1	T1	shorter-term	0
874	three	larvae	Bee110	0	2	T2	shorter-term	0
875	three	larvae	Bee110	0	3	T3	shorter-term	0
876	three	larvae	Bee110	0	4	T4	shorter-term	0
877	three	larvae	Bee110	0	5	T5	shorter-term	0
878	three	larvae	Bee110	0	6	1h	longer-term	0
879	three	larvae	Bee110	0	7	2h	longer-term	0
880	three	larvae	Bee110	0	8	11h	longer-term	0
881	three	larvae	Bee111	0	1	T1	shorter-term	0
882	three	larvae	Bee111	0	2	T2	shorter-term	1
883	three	larvae	Bee111	0	3	T3	shorter-term	1
884	three	larvae	Bee111	0	4	T4	shorter-term	1
885	three	larvae	Bee111	0	5	T5	shorter-term	1
886	three	larvae	Bee111	0	6	1h	longer-term	0
887	three	larvae	Bee111	0	7	2h	longer-term	0
888	three	larvae	Bee111	0	8	11h	longer-term	0
889	three	larvae	Bee112	0	1	T1	shorter-term	0
890	three	larvae	Bee112	0	2	T2	shorter-term	0
891	three	larvae	Bee112	0	3	T3	shorter-term	0
892	three	larvae	Bee112	0	4	T4	shorter-term	0
893	three	larvae	Bee112	0	5	T5	shorter-term	0
894	three	larvae	Bee112	0	6	1h	longer-term	0
895	three	larvae	Bee112	0	7	2h	longer-term	0
896	three	larvae	Bee112	0	8	11h	longer-term	0
897	three	larvae	Bee113	0	1	T1	shorter-term	0
898	three	larvae	Bee113	0	2	T2	shorter-term	1
899	three	larvae	Bee113	0	3	T3	shorter-term	1
900	three	larvae	Bee113	0	4	T4	shorter-term	1
901	three	larvae	Bee113	0	5	T5	shorter-term	1
902	three	larvae	Bee113	0	6	1h	longer-term	0
903	three	larvae	Bee113	0	7	2h	longer-term	0
904	three	larvae	Bee113	0	8	11h	longer-term	0
905	three	larvae	Bee114	0	1	T1	shorter-term	0
906	three	larvae	Bee114	0	2	T2	shorter-term	0
907	three	larvae	Bee114	0	3	T3	shorter-term	1
908	three	larvae	Bee114	0	4	T4	shorter-term	1
909	three	larvae	Bee114	0	5	T5	shorter-term	1
910	three	larvae	Bee114	0	6	1h	longer-term	0
911	three	larvae	Bee114	0	7	2h	longer-term	0
912	three	larvae	Bee114	0	8	11h	longer-term	0
913	three	larvae	Bee115	0	1	T1	shorter-term	0
914	three	larvae	Bee115	0	2	T2	shorter-term	1
915	three	larvae	Bee115	0	3	T3	shorter-term	1
916	three	larvae	Bee115	0	4	T4	shorter-term	1
917	three	larvae	Bee115	0	5	T5	shorter-term	1
918	three	larvae	Bee115	0	6	1h	longer-term	1
919	three	larvae	Bee115	0	7	2h	longer-term	0
920	three	larvae	Bee115	0	8	11h	longer-term	0
921	three	larvae	Bee116	0	1	T1	shorter-term	0
922	three	larvae	Bee116	0	2	T2	shorter-term	0
923	three	larvae	Bee116	0	3	T3	shorter-term	1
924	three	larvae	Bee116	0	4	T4	shorter-term	1
925	three	larvae	Bee116	0	5	T5	shorter-term	1
926	three	larvae	Bee116	0	6	1h	longer-term	1
927	three	larvae	Bee116	0	7	2h	longer-term	1
928	three	larvae	Bee116	0	8	11h	longer-term	1
929	three	larvae	Bee117	0	1	T1	shorter-term	0
930	three	larvae	Bee117	0	2	T2	shorter-term	0
931	three	larvae	Bee117	0	3	T3	shorter-term	1
932	three	larvae	Bee117	0	4	T4	shorter-term	1
933	three	larvae	Bee117	0	5	T5	shorter-term	1
934	three	larvae	Bee117	0	6	1h	longer-term	0
935	three	larvae	Bee117	0	7	2h	longer-term	0
936	three	larvae	Bee117	0	8	11h	longer-term	0
937	three	larvae	Bee118	0	1	T1	shorter-term	0
938	three	larvae	Bee118	0	2	T2	shorter-term	1
939	three	larvae	Bee118	0	3	T3	shorter-term	1
940	three	larvae	Bee118	0	4	T4	shorter-term	1
941	three	larvae	Bee118	0	5	T5	shorter-term	1
942	three	larvae	Bee118	0	6	1h	longer-term	1
943	three	larvae	Bee118	0	7	2h	longer-term	0
944	three	larvae	Bee118	0	8	11h	longer-term	0
945	three	larvae	Bee119	0	1	T1	shorter-term	0
946	three	larvae	Bee119	0	2	T2	shorter-term	0
947	three	larvae	Bee119	0	3	T3	shorter-term	0
948	three	larvae	Bee119	0	4	T4	shorter-term	0
949	three	larvae	Bee119	0	5	T5	shorter-term	0
950	three	larvae	Bee119	0	6	1h	longer-term	0
951	three	larvae	Bee119	0	7	2h	longer-term	0
952	three	larvae	Bee119	0	8	11h	longer-term	0
953	three	larvae	Bee120	0	1	T1	shorter-term	0
954	three	larvae	Bee120	0	2	T2	shorter-term	1
955	three	larvae	Bee120	0	3	T3	shorter-term	1
956	three	larvae	Bee120	0	4	T4	shorter-term	1
957	three	larvae	Bee120	0	5	T5	shorter-term	1
958	three	larvae	Bee120	0	6	1h	longer-term	0
959	three	larvae	Bee120	0	7	2h	longer-term	0
960	three	larvae	Bee120	0	8	11h	longer-term	1
961	three	larvae	Bee121	0	1	T1	shorter-term	0
962	three	larvae	Bee121	0	2	T2	shorter-term	0
963	three	larvae	Bee121	0	3	T3	shorter-term	0
964	three	larvae	Bee121	0	4	T4	shorter-term	0
965	three	larvae	Bee121	0	5	T5	shorter-term	0
966	three	larvae	Bee121	0	6	1h	longer-term	0
967	three	larvae	Bee121	0	7	2h	longer-term	0
968	three	larvae	Bee121	0	8	11h	longer-term	0
969	three	larvae	Bee122	0	1	T1	shorter-term	0
970	three	larvae	Bee122	0	2	T2	shorter-term	0
971	three	larvae	Bee122	0	3	T3	shorter-term	0
972	three	larvae	Bee122	0	4	T4	shorter-term	0
973	three	larvae	Bee122	0	5	T5	shorter-term	0
974	three	larvae	Bee122	0	6	1h	longer-term	0
975	three	larvae	Bee122	0	7	2h	longer-term	0
976	three	larvae	Bee122	0	8	11h	longer-term	0
977	three	larvae	Bee123	0	1	T1	shorter-term	0
978	three	larvae	Bee123	0	2	T2	shorter-term	0
979	three	larvae	Bee123	0	3	T3	shorter-term	1
980	three	larvae	Bee123	0	4	T4	shorter-term	1
981	three	larvae	Bee123	0	5	T5	shorter-term	1
982	three	larvae	Bee123	0	6	1h	longer-term	1
983	three	larvae	Bee123	0	7	2h	longer-term	1
984	three	larvae	Bee123	0	8	11h	longer-term	1
985	three	larvae	Bee124	0	1	T1	shorter-term	0
986	three	larvae	Bee124	0	2	T2	shorter-term	0
987	three	larvae	Bee124	0	3	T3	shorter-term	0
988	three	larvae	Bee124	0	4	T4	shorter-term	0
989	three	larvae	Bee124	0	5	T5	shorter-term	0
990	three	larvae	Bee124	0	6	1h	longer-term	0
991	three	larvae	Bee124	0	7	2h	longer-term	0
992	three	larvae	Bee124	0	8	11h	longer-term	0
993	three	larvae	Bee125	0	1	T1	shorter-term	0
994	three	larvae	Bee125	0	2	T2	shorter-term	1
995	three	larvae	Bee125	0	3	T3	shorter-term	1
996	three	larvae	Bee125	0	4	T4	shorter-term	1
997	three	larvae	Bee125	0	5	T5	shorter-term	1
998	three	larvae	Bee125	0	6	1h	longer-term	0
999	three	larvae	Bee125	0	7	2h	longer-term	0
1000	three	larvae	Bee125	0	8	11h	longer-term	0
1001	three	larvae	Bee126	0	1	T1	shorter-term	0
1002	three	larvae	Bee126	0	2	T2	shorter-term	0
1003	three	larvae	Bee126	0	3	T3	shorter-term	1
1004	three	larvae	Bee126	0	4	T4	shorter-term	1
1005	three	larvae	Bee126	0	5	T5	shorter-term	1
1006	three	larvae	Bee126	0	6	1h	longer-term	0
1007	three	larvae	Bee126	0	7	2h	longer-term	0
1008	three	larvae	Bee126	0	8	11h	longer-term	0
1009	three	larvae	Bee127	0	1	T1	shorter-term	0
1010	three	larvae	Bee127	0	2	T2	shorter-term	1
1011	three	larvae	Bee127	0	3	T3	shorter-term	1
1012	three	larvae	Bee127	0	4	T4	shorter-term	1
1013	three	larvae	Bee127	0	5	T5	shorter-term	1
1014	three	larvae	Bee127	0	6	1h	longer-term	0
1015	three	larvae	Bee127	0	7	2h	longer-term	0
1016	three	larvae	Bee127	0	8	11h	longer-term	0
1017	three	larvae	Bee128	0	1	T1	shorter-term	0
1018	three	larvae	Bee128	0	2	T2	shorter-term	0
1019	three	larvae	Bee128	0	3	T3	shorter-term	0
1020	three	larvae	Bee128	0	4	T4	shorter-term	0
1021	three	larvae	Bee128	0	5	T5	shorter-term	0
1022	three	larvae	Bee128	0	6	1h	longer-term	0
1023	three	larvae	Bee128	0	7	2h	longer-term	1
1024	three	larvae	Bee128	0	8	11h	longer-term	0
1025	three	larvae	Bee129	0	1	T1	shorter-term	0
1026	three	larvae	Bee129	0	2	T2	shorter-term	0
1027	three	larvae	Bee129	0	3	T3	shorter-term	0
1028	three	larvae	Bee129	0	4	T4	shorter-term	0
1029	three	larvae	Bee129	0	5	T5	shorter-term	0
1030	three	larvae	Bee129	0	6	1h	longer-term	1
1031	three	larvae	Bee129	0	7	2h	longer-term	0
1032	three	larvae	Bee129	0	8	11h	longer-term	1
1033	three	larvae	Bee130	0	1	T1	shorter-term	0
1034	three	larvae	Bee130	0	2	T2	shorter-term	0
1035	three	larvae	Bee130	0	3	T3	shorter-term	0
1036	three	larvae	Bee130	0	4	T4	shorter-term	0
1037	three	larvae	Bee130	0	5	T5	shorter-term	0
1038	three	larvae	Bee130	0	6	1h	longer-term	0
1039	three	larvae	Bee130	0	7	2h	longer-term	0
1040	three	larvae	Bee130	0	8	11h	longer-term	0
1041	three	larvae	Bee131	0	1	T1	shorter-term	0
1042	three	larvae	Bee131	0	2	T2	shorter-term	0
1043	three	larvae	Bee131	0	3	T3	shorter-term	0
1044	three	larvae	Bee131	0	4	T4	shorter-term	1
1045	three	larvae	Bee131	0	5	T5	shorter-term	1
1046	three	larvae	Bee131	0	6	1h	longer-term	1
1047	three	larvae	Bee131	0	7	2h	longer-term	1
1048	three	larvae	Bee131	0	8	11h	longer-term	0
1049	three	larvae	Bee132	0	1	T1	shorter-term	0
1050	three	larvae	Bee132	0	2	T2	shorter-term	0
1051	three	larvae	Bee132	0	3	T3	shorter-term	1
1052	three	larvae	Bee132	0	4	T4	shorter-term	1
1053	three	larvae	Bee132	0	5	T5	shorter-term	1
1054	three	larvae	Bee132	0	6	1h	longer-term	1
1055	three	larvae	Bee132	0	7	2h	longer-term	1
1056	three	larvae	Bee132	0	8	11h	longer-term	1
1057	three	larvae	Bee133	0	1	T1	shorter-term	0
1058	three	larvae	Bee133	0	2	T2	shorter-term	0
1059	three	larvae	Bee133	0	3	T3	shorter-term	0
1060	three	larvae	Bee133	0	4	T4	shorter-term	0
1061	three	larvae	Bee133	0	5	T5	shorter-term	0
1062	three	larvae	Bee133	0	6	1h	longer-term	0
1063	three	larvae	Bee133	0	7	2h	longer-term	1
1064	three	larvae	Bee133	0	8	11h	longer-term	1
1065	three	larvae	Bee134	0	1	T1	shorter-term	0
1066	three	larvae	Bee134	0	2	T2	shorter-term	0
1067	three	larvae	Bee134	0	3	T3	shorter-term	0
1068	three	larvae	Bee134	0	4	T4	shorter-term	0
1069	three	larvae	Bee134	0	5	T5	shorter-term	0
1070	three	larvae	Bee134	0	6	1h	longer-term	0
1071	three	larvae	Bee134	0	7	2h	longer-term	0
1072	three	larvae	Bee134	0	8	11h	longer-term	0
1073	three	larvae	Bee135	0	1	T1	shorter-term	0
1074	three	larvae	Bee135	0	2	T2	shorter-term	0
1075	three	larvae	Bee135	0	3	T3	shorter-term	0
1076	three	larvae	Bee135	0	4	T4	shorter-term	0
1077	three	larvae	Bee135	0	5	T5	shorter-term	0
1078	three	larvae	Bee135	0	6	1h	longer-term	0
1079	three	larvae	Bee135	0	7	2h	longer-term	0
1080	three	larvae	Bee135	0	8	11h	longer-term	0
1081	three	larvae	Bee136	0	1	T1	shorter-term	0
1082	three	larvae	Bee136	0	2	T2	shorter-term	0
1083	three	larvae	Bee136	0	3	T3	shorter-term	0
1084	three	larvae	Bee136	0	4	T4	shorter-term	0
1085	three	larvae	Bee136	0	5	T5	shorter-term	0
1086	three	larvae	Bee136	0	6	1h	longer-term	1
1087	three	larvae	Bee136	0	7	2h	longer-term	1
1088	three	larvae	Bee136	0	8	11h	longer-term	1
1089	three	larvae	Bee137	0	1	T1	shorter-term	0
1090	three	larvae	Bee137	0	2	T2	shorter-term	0
1091	three	larvae	Bee137	0	3	T3	shorter-term	0
1092	three	larvae	Bee137	0	4	T4	shorter-term	0
1093	three	larvae	Bee137	0	5	T5	shorter-term	0
1094	three	larvae	Bee137	0	6	1h	longer-term	0
1095	three	larvae	Bee137	0	7	2h	longer-term	0
1096	three	larvae	Bee137	0	8	11h	longer-term	0
1097	three	larvae	Bee138	0	1	T1	shorter-term	0
1098	three	larvae	Bee138	0	2	T2	shorter-term	1
1099	three	larvae	Bee138	0	3	T3	shorter-term	1
1100	three	larvae	Bee138	0	4	T4	shorter-term	1
1101	three	larvae	Bee138	0	5	T5	shorter-term	1
1102	three	larvae	Bee138	0	6	1h	longer-term	1
1103	three	larvae	Bee138	0	7	2h	longer-term	1
1104	three	larvae	Bee138	0	8	11h	longer-term	1
1105	three	larvae	Bee139	0	1	T1	shorter-term	0
1106	three	larvae	Bee139	0	2	T2	shorter-term	1
1107	three	larvae	Bee139	0	3	T3	shorter-term	1
1108	three	larvae	Bee139	0	4	T4	shorter-term	1
1109	three	larvae	Bee139	0	5	T5	shorter-term	1
1110	three	larvae	Bee139	0	6	1h	longer-term	0
1111	three	larvae	Bee139	0	7	2h	longer-term	1
1112	three	larvae	Bee139	0	8	11h	longer-term	1
1113	three	larvae	Bee140	0	1	T1	shorter-term	0
1114	three	larvae	Bee140	0	2	T2	shorter-term	0
1115	three	larvae	Bee140	0	3	T3	shorter-term	0
1116	three	larvae	Bee140	0	4	T4	shorter-term	1
1117	three	larvae	Bee140	0	5	T5	shorter-term	1
1118	three	larvae	Bee140	0	6	1h	longer-term	0
1119	three	larvae	Bee140	0	7	2h	longer-term	0
1120	three	larvae	Bee140	0	8	11h	longer-term	0
1121	three	larvae	Bee141	0	1	T1	shorter-term	0
1122	three	larvae	Bee141	0	2	T2	shorter-term	0
1123	three	larvae	Bee141	0	3	T3	shorter-term	1
1124	three	larvae	Bee141	0	4	T4	shorter-term	1
1125	three	larvae	Bee141	0	5	T5	shorter-term	1
1126	three	larvae	Bee141	0	6	1h	longer-term	1
1127	three	larvae	Bee141	0	7	2h	longer-term	1
1128	three	larvae	Bee141	0	8	11h	longer-term	1
1129	three	larvae	Bee142	0	1	T1	shorter-term	0
1130	three	larvae	Bee142	0	2	T2	shorter-term	0
1131	three	larvae	Bee142	0	3	T3	shorter-term	0
1132	three	larvae	Bee142	0	4	T4	shorter-term	0
1133	three	larvae	Bee142	0	5	T5	shorter-term	0
1134	three	larvae	Bee142	0	6	1h	longer-term	0
1135	three	larvae	Bee142	0	7	2h	longer-term	0
1136	three	larvae	Bee142	0	8	11h	longer-term	0
1137	three	larvae	Bee143	0	1	T1	shorter-term	0
1138	three	larvae	Bee143	0	2	T2	shorter-term	0
1139	three	larvae	Bee143	0	3	T3	shorter-term	1
1140	three	larvae	Bee143	0	4	T4	shorter-term	1
1141	three	larvae	Bee143	0	5	T5	shorter-term	1
1142	three	larvae	Bee143	0	6	1h	longer-term	0
1143	three	larvae	Bee143	0	7	2h	longer-term	0
1144	three	larvae	Bee143	0	8	11h	longer-term	1
1145	three	larvae	Bee144	0	1	T1	shorter-term	0
1146	three	larvae	Bee144	0	2	T2	shorter-term	0
1147	three	larvae	Bee144	0	3	T3	shorter-term	1
1148	three	larvae	Bee144	0	4	T4	shorter-term	1
1149	three	larvae	Bee144	0	5	T5	shorter-term	1
1150	three	larvae	Bee144	0	6	1h	longer-term	0
1151	three	larvae	Bee144	0	7	2h	longer-term	0
1152	three	larvae	Bee144	0	8	11h	longer-term	0
1153	three	larvae	Bee145	0	1	T1	shorter-term	0
1154	three	larvae	Bee145	0	2	T2	shorter-term	0
1155	three	larvae	Bee145	0	3	T3	shorter-term	0
1156	three	larvae	Bee145	0	4	T4	shorter-term	0
1157	three	larvae	Bee145	0	5	T5	shorter-term	0
1158	three	larvae	Bee145	0	6	1h	longer-term	0
1159	three	larvae	Bee145	0	7	2h	longer-term	1
1160	three	larvae	Bee145	0	8	11h	longer-term	0
1161	three	larvae	Bee146	0	1	T1	shorter-term	0
1162	three	larvae	Bee146	0	2	T2	shorter-term	0
1163	three	larvae	Bee146	0	3	T3	shorter-term	0
1164	three	larvae	Bee146	0	4	T4	shorter-term	0
1165	three	larvae	Bee146	0	5	T5	shorter-term	0
1166	three	larvae	Bee146	0	6	1h	longer-term	0
1167	three	larvae	Bee146	0	7	2h	longer-term	0
1168	three	larvae	Bee146	0	8	11h	longer-term	0
1169	three	larvae	Bee147	0	1	T1	shorter-term	0
1170	three	larvae	Bee147	0	2	T2	shorter-term	0
1171	three	larvae	Bee147	0	3	T3	shorter-term	1
1172	three	larvae	Bee147	0	4	T4	shorter-term	1
1173	three	larvae	Bee147	0	5	T5	shorter-term	1
1174	three	larvae	Bee147	0	6	1h	longer-term	0
1175	three	larvae	Bee147	0	7	2h	longer-term	0
1176	three	larvae	Bee147	0	8	11h	longer-term	0
1177	three	larvae	Bee148	0	1	T1	shorter-term	0
1178	three	larvae	Bee148	0	2	T2	shorter-term	0
1179	three	larvae	Bee148	0	3	T3	shorter-term	0
1180	three	larvae	Bee148	0	4	T4	shorter-term	0
1181	three	larvae	Bee148	0	5	T5	shorter-term	0
1182	three	larvae	Bee148	0	6	1h	longer-term	0
1183	three	larvae	Bee148	0	7	2h	longer-term	0
1184	three	larvae	Bee148	0	8	11h	longer-term	0
1185	three	larvae	Bee149	0	1	T1	shorter-term	0
1186	three	larvae	Bee149	0	2	T2	shorter-term	1
1187	three	larvae	Bee149	0	3	T3	shorter-term	1
1188	three	larvae	Bee149	0	4	T4	shorter-term	1
1189	three	larvae	Bee149	0	5	T5	shorter-term	1
1190	three	larvae	Bee149	0	6	1h	longer-term	0
1191	three	larvae	Bee149	0	7	2h	longer-term	1
1192	three	larvae	Bee149	0	8	11h	longer-term	1
1193	three	larvae	Bee150	0	1	T1	shorter-term	0
1194	three	larvae	Bee150	0	2	T2	shorter-term	0
1195	three	larvae	Bee150	0	3	T3	shorter-term	1
1196	three	larvae	Bee150	0	4	T4	shorter-term	1
1197	three	larvae	Bee150	0	5	T5	shorter-term	1
1198	three	larvae	Bee150	0	6	1h	longer-term	0
1199	three	larvae	Bee150	0	7	2h	longer-term	1
1200	three	larvae	Bee150	0	8	11h	longer-term	0
1201	one	larvae	Bee151	0.033	1	T1	shorter-term	0
1202	one	larvae	Bee151	0.033	2	T2	shorter-term	0
1203	one	larvae	Bee151	0.033	3	T3	shorter-term	0
1204	one	larvae	Bee151	0.033	4	T4	shorter-term	0
1205	one	larvae	Bee151	0.033	5	T5	shorter-term	0
1206	one	larvae	Bee151	0.033	6	1h	longer-term	0
1207	one	larvae	Bee151	0.033	7	2h	longer-term	0
1208	one	larvae	Bee151	0.033	8	11h	longer-term	0
1209	one	larvae	Bee152	0.033	1	T1	shorter-term	0
1210	one	larvae	Bee152	0.033	2	T2	shorter-term	0
1211	one	larvae	Bee152	0.033	3	T3	shorter-term	0
1212	one	larvae	Bee152	0.033	4	T4	shorter-term	0
1213	one	larvae	Bee152	0.033	5	T5	shorter-term	0
1214	one	larvae	Bee152	0.033	6	1h	longer-term	0
1215	one	larvae	Bee152	0.033	7	2h	longer-term	0
1216	one	larvae	Bee152	0.033	8	11h	longer-term	0
1217	one	larvae	Bee153	0.033	1	T1	shorter-term	0
1218	one	larvae	Bee153	0.033	2	T2	shorter-term	0
1219	one	larvae	Bee153	0.033	3	T3	shorter-term	0
1220	one	larvae	Bee153	0.033	4	T4	shorter-term	0
1221	one	larvae	Bee153	0.033	5	T5	shorter-term	0
1222	one	larvae	Bee153	0.033	6	1h	longer-term	0
1223	one	larvae	Bee153	0.033	7	2h	longer-term	0
1224	one	larvae	Bee153	0.033	8	11h	longer-term	0
1225	one	larvae	Bee154	0.033	1	T1	shorter-term	0
1226	one	larvae	Bee154	0.033	2	T2	shorter-term	0
1227	one	larvae	Bee154	0.033	3	T3	shorter-term	0
1228	one	larvae	Bee154	0.033	4	T4	shorter-term	0
1229	one	larvae	Bee154	0.033	5	T5	shorter-term	0
1230	one	larvae	Bee154	0.033	6	1h	longer-term	0
1231	one	larvae	Bee154	0.033	7	2h	longer-term	0
1232	one	larvae	Bee154	0.033	8	11h	longer-term	0
1233	one	larvae	Bee155	0.033	1	T1	shorter-term	0
1234	one	larvae	Bee155	0.033	2	T2	shorter-term	0
1235	one	larvae	Bee155	0.033	3	T3	shorter-term	0
1236	one	larvae	Bee155	0.033	4	T4	shorter-term	0
1237	one	larvae	Bee155	0.033	5	T5	shorter-term	0
1238	one	larvae	Bee155	0.033	6	1h	longer-term	0
1239	one	larvae	Bee155	0.033	7	2h	longer-term	0
1240	one	larvae	Bee155	0.033	8	11h	longer-term	0
1241	one	larvae	Bee156	0.033	1	T1	shorter-term	0
1242	one	larvae	Bee156	0.033	2	T2	shorter-term	0
1243	one	larvae	Bee156	0.033	3	T3	shorter-term	0
1244	one	larvae	Bee156	0.033	4	T4	shorter-term	0
1245	one	larvae	Bee156	0.033	5	T5	shorter-term	0
1246	one	larvae	Bee156	0.033	6	1h	longer-term	0
1247	one	larvae	Bee156	0.033	7	2h	longer-term	1
1248	one	larvae	Bee156	0.033	8	11h	longer-term	1
1249	one	larvae	Bee157	0.033	1	T1	shorter-term	0
1250	one	larvae	Bee157	0.033	2	T2	shorter-term	0
1251	one	larvae	Bee157	0.033	3	T3	shorter-term	0
1252	one	larvae	Bee157	0.033	4	T4	shorter-term	0
1253	one	larvae	Bee157	0.033	5	T5	shorter-term	0
1254	one	larvae	Bee157	0.033	6	1h	longer-term	0
1255	one	larvae	Bee157	0.033	7	2h	longer-term	0
1256	one	larvae	Bee157	0.033	8	11h	longer-term	0
1257	one	larvae	Bee158	0.033	1	T1	shorter-term	0
1258	one	larvae	Bee158	0.033	2	T2	shorter-term	1
1259	one	larvae	Bee158	0.033	3	T3	shorter-term	1
1260	one	larvae	Bee158	0.033	4	T4	shorter-term	1
1261	one	larvae	Bee158	0.033	5	T5	shorter-term	1
1262	one	larvae	Bee158	0.033	6	1h	longer-term	0
1263	one	larvae	Bee158	0.033	7	2h	longer-term	1
1264	one	larvae	Bee158	0.033	8	11h	longer-term	1
1265	one	larvae	Bee159	0.033	1	T1	shorter-term	0
1266	one	larvae	Bee159	0.033	2	T2	shorter-term	0
1267	one	larvae	Bee159	0.033	3	T3	shorter-term	0
1268	one	larvae	Bee159	0.033	4	T4	shorter-term	0
1269	one	larvae	Bee159	0.033	5	T5	shorter-term	0
1270	one	larvae	Bee159	0.033	6	1h	longer-term	0
1271	one	larvae	Bee159	0.033	7	2h	longer-term	1
1272	one	larvae	Bee159	0.033	8	11h	longer-term	1
1273	one	larvae	Bee160	0.033	1	T1	shorter-term	0
1274	one	larvae	Bee160	0.033	2	T2	shorter-term	0
1275	one	larvae	Bee160	0.033	3	T3	shorter-term	0
1276	one	larvae	Bee160	0.033	4	T4	shorter-term	0
1277	one	larvae	Bee160	0.033	5	T5	shorter-term	0
1278	one	larvae	Bee160	0.033	6	1h	longer-term	0
1279	one	larvae	Bee160	0.033	7	2h	longer-term	0
1280	one	larvae	Bee160	0.033	8	11h	longer-term	0
1281	one	larvae	Bee161	0.033	1	T1	shorter-term	0
1282	one	larvae	Bee161	0.033	2	T2	shorter-term	0
1283	one	larvae	Bee161	0.033	3	T3	shorter-term	0
1284	one	larvae	Bee161	0.033	4	T4	shorter-term	0
1285	one	larvae	Bee161	0.033	5	T5	shorter-term	0
1286	one	larvae	Bee161	0.033	6	1h	longer-term	0
1287	one	larvae	Bee161	0.033	7	2h	longer-term	0
1288	one	larvae	Bee161	0.033	8	11h	longer-term	0
1289	one	larvae	Bee162	0.033	1	T1	shorter-term	0
1290	one	larvae	Bee162	0.033	2	T2	shorter-term	0
1291	one	larvae	Bee162	0.033	3	T3	shorter-term	0
1292	one	larvae	Bee162	0.033	4	T4	shorter-term	0
1293	one	larvae	Bee162	0.033	5	T5	shorter-term	0
1294	one	larvae	Bee162	0.033	6	1h	longer-term	1
1295	one	larvae	Bee162	0.033	7	2h	longer-term	1
1296	one	larvae	Bee162	0.033	8	11h	longer-term	0
1297	one	larvae	Bee163	0.033	1	T1	shorter-term	0
1298	one	larvae	Bee163	0.033	2	T2	shorter-term	0
1299	one	larvae	Bee163	0.033	3	T3	shorter-term	0
1300	one	larvae	Bee163	0.033	4	T4	shorter-term	0
1301	one	larvae	Bee163	0.033	5	T5	shorter-term	0
1302	one	larvae	Bee163	0.033	6	1h	longer-term	0
1303	one	larvae	Bee163	0.033	7	2h	longer-term	0
1304	one	larvae	Bee163	0.033	8	11h	longer-term	1
1305	one	larvae	Bee164	0.033	1	T1	shorter-term	0
1306	one	larvae	Bee164	0.033	2	T2	shorter-term	0
1307	one	larvae	Bee164	0.033	3	T3	shorter-term	0
1308	one	larvae	Bee164	0.033	4	T4	shorter-term	0
1309	one	larvae	Bee164	0.033	5	T5	shorter-term	0
1310	one	larvae	Bee164	0.033	6	1h	longer-term	0
1311	one	larvae	Bee164	0.033	7	2h	longer-term	0
1312	one	larvae	Bee164	0.033	8	11h	longer-term	0
1313	one	larvae	Bee165	0.033	1	T1	shorter-term	0
1314	one	larvae	Bee165	0.033	2	T2	shorter-term	0
1315	one	larvae	Bee165	0.033	3	T3	shorter-term	0
1316	one	larvae	Bee165	0.033	4	T4	shorter-term	0
1317	one	larvae	Bee165	0.033	5	T5	shorter-term	0
1318	one	larvae	Bee165	0.033	6	1h	longer-term	0
1319	one	larvae	Bee165	0.033	7	2h	longer-term	0
1320	one	larvae	Bee165	0.033	8	11h	longer-term	0
1321	one	larvae	Bee166	0.033	1	T1	shorter-term	0
1322	one	larvae	Bee166	0.033	2	T2	shorter-term	0
1323	one	larvae	Bee166	0.033	3	T3	shorter-term	0
1324	one	larvae	Bee166	0.033	4	T4	shorter-term	0
1325	one	larvae	Bee166	0.033	5	T5	shorter-term	0
1326	one	larvae	Bee166	0.033	6	1h	longer-term	0
1327	one	larvae	Bee166	0.033	7	2h	longer-term	0
1328	one	larvae	Bee166	0.033	8	11h	longer-term	0
1329	one	larvae	Bee167	0.033	1	T1	shorter-term	0
1330	one	larvae	Bee167	0.033	2	T2	shorter-term	0
1331	one	larvae	Bee167	0.033	3	T3	shorter-term	1
1332	one	larvae	Bee167	0.033	4	T4	shorter-term	1
1333	one	larvae	Bee167	0.033	5	T5	shorter-term	1
1334	one	larvae	Bee167	0.033	6	1h	longer-term	1
1335	one	larvae	Bee167	0.033	7	2h	longer-term	1
1336	one	larvae	Bee167	0.033	8	11h	longer-term	1
1337	one	larvae	Bee168	0.033	1	T1	shorter-term	0
1338	one	larvae	Bee168	0.033	2	T2	shorter-term	0
1339	one	larvae	Bee168	0.033	3	T3	shorter-term	0
1340	one	larvae	Bee168	0.033	4	T4	shorter-term	0
1341	one	larvae	Bee168	0.033	5	T5	shorter-term	0
1342	one	larvae	Bee168	0.033	6	1h	longer-term	0
1343	one	larvae	Bee168	0.033	7	2h	longer-term	0
1344	one	larvae	Bee168	0.033	8	11h	longer-term	0
1345	one	larvae	Bee169	0.033	1	T1	shorter-term	0
1346	one	larvae	Bee169	0.033	2	T2	shorter-term	0
1347	one	larvae	Bee169	0.033	3	T3	shorter-term	0
1348	one	larvae	Bee169	0.033	4	T4	shorter-term	0
1349	one	larvae	Bee169	0.033	5	T5	shorter-term	0
1350	one	larvae	Bee169	0.033	6	1h	longer-term	0
1351	one	larvae	Bee169	0.033	7	2h	longer-term	0
1352	one	larvae	Bee169	0.033	8	11h	longer-term	0
1353	one	larvae	Bee170	0.033	1	T1	shorter-term	0
1354	one	larvae	Bee170	0.033	2	T2	shorter-term	0
1355	one	larvae	Bee170	0.033	3	T3	shorter-term	0
1356	one	larvae	Bee170	0.033	4	T4	shorter-term	0
1357	one	larvae	Bee170	0.033	5	T5	shorter-term	0
1358	one	larvae	Bee170	0.033	6	1h	longer-term	0
1359	one	larvae	Bee170	0.033	7	2h	longer-term	0
1360	one	larvae	Bee170	0.033	8	11h	longer-term	0
1361	one	larvae	Bee171	0.033	1	T1	shorter-term	0
1362	one	larvae	Bee171	0.033	2	T2	shorter-term	0
1363	one	larvae	Bee171	0.033	3	T3	shorter-term	0
1364	one	larvae	Bee171	0.033	4	T4	shorter-term	0
1365	one	larvae	Bee171	0.033	5	T5	shorter-term	0
1366	one	larvae	Bee171	0.033	6	1h	longer-term	0
1367	one	larvae	Bee171	0.033	7	2h	longer-term	0
1368	one	larvae	Bee171	0.033	8	11h	longer-term	0
1369	one	larvae	Bee172	0.033	1	T1	shorter-term	0
1370	one	larvae	Bee172	0.033	2	T2	shorter-term	0
1371	one	larvae	Bee172	0.033	3	T3	shorter-term	0
1372	one	larvae	Bee172	0.033	4	T4	shorter-term	0
1373	one	larvae	Bee172	0.033	5	T5	shorter-term	0
1374	one	larvae	Bee172	0.033	6	1h	longer-term	0
1375	one	larvae	Bee172	0.033	7	2h	longer-term	0
1376	one	larvae	Bee172	0.033	8	11h	longer-term	0
1377	one	larvae	Bee173	0.033	1	T1	shorter-term	0
1378	one	larvae	Bee173	0.033	2	T2	shorter-term	0
1379	one	larvae	Bee173	0.033	3	T3	shorter-term	0
1380	one	larvae	Bee173	0.033	4	T4	shorter-term	0
1381	one	larvae	Bee173	0.033	5	T5	shorter-term	0
1382	one	larvae	Bee173	0.033	6	1h	longer-term	0
1383	one	larvae	Bee173	0.033	7	2h	longer-term	0
1384	one	larvae	Bee173	0.033	8	11h	longer-term	0
1385	one	larvae	Bee174	0.033	1	T1	shorter-term	0
1386	one	larvae	Bee174	0.033	2	T2	shorter-term	0
1387	one	larvae	Bee174	0.033	3	T3	shorter-term	0
1388	one	larvae	Bee174	0.033	4	T4	shorter-term	0
1389	one	larvae	Bee174	0.033	5	T5	shorter-term	0
1390	one	larvae	Bee174	0.033	6	1h	longer-term	0
1391	one	larvae	Bee174	0.033	7	2h	longer-term	0
1392	one	larvae	Bee174	0.033	8	11h	longer-term	0
1393	one	larvae	Bee175	0.033	1	T1	shorter-term	0
1394	one	larvae	Bee175	0.033	2	T2	shorter-term	0
1395	one	larvae	Bee175	0.033	3	T3	shorter-term	0
1396	one	larvae	Bee175	0.033	4	T4	shorter-term	0
1397	one	larvae	Bee175	0.033	5	T5	shorter-term	0
1398	one	larvae	Bee175	0.033	6	1h	longer-term	0
1399	one	larvae	Bee175	0.033	7	2h	longer-term	0
1400	one	larvae	Bee175	0.033	8	11h	longer-term	0
1401	one	larvae	Bee176	0.033	1	T1	shorter-term	0
1402	one	larvae	Bee176	0.033	2	T2	shorter-term	0
1403	one	larvae	Bee176	0.033	3	T3	shorter-term	0
1404	one	larvae	Bee176	0.033	4	T4	shorter-term	0
1405	one	larvae	Bee176	0.033	5	T5	shorter-term	0
1406	one	larvae	Bee176	0.033	6	1h	longer-term	0
1407	one	larvae	Bee176	0.033	7	2h	longer-term	0
1408	one	larvae	Bee176	0.033	8	11h	longer-term	0
1409	one	larvae	Bee177	0.033	1	T1	shorter-term	0
1410	one	larvae	Bee177	0.033	2	T2	shorter-term	0
1411	one	larvae	Bee177	0.033	3	T3	shorter-term	0
1412	one	larvae	Bee177	0.033	4	T4	shorter-term	0
1413	one	larvae	Bee177	0.033	5	T5	shorter-term	0
1414	one	larvae	Bee177	0.033	6	1h	longer-term	0
1415	one	larvae	Bee177	0.033	7	2h	longer-term	0
1416	one	larvae	Bee177	0.033	8	11h	longer-term	0
1417	one	larvae	Bee178	0.033	1	T1	shorter-term	0
1418	one	larvae	Bee178	0.033	2	T2	shorter-term	0
1419	one	larvae	Bee178	0.033	3	T3	shorter-term	0
1420	one	larvae	Bee178	0.033	4	T4	shorter-term	0
1421	one	larvae	Bee178	0.033	5	T5	shorter-term	0
1422	one	larvae	Bee178	0.033	6	1h	longer-term	0
1423	one	larvae	Bee178	0.033	7	2h	longer-term	0
1424	one	larvae	Bee178	0.033	8	11h	longer-term	0
1425	one	larvae	Bee179	0.033	1	T1	shorter-term	0
1426	one	larvae	Bee179	0.033	2	T2	shorter-term	0
1427	one	larvae	Bee179	0.033	3	T3	shorter-term	0
1428	one	larvae	Bee179	0.033	4	T4	shorter-term	1
1429	one	larvae	Bee179	0.033	5	T5	shorter-term	1
1430	one	larvae	Bee179	0.033	6	1h	longer-term	1
1431	one	larvae	Bee179	0.033	7	2h	longer-term	1
1432	one	larvae	Bee179	0.033	8	11h	longer-term	1
1433	one	larvae	Bee180	0.033	1	T1	shorter-term	0
1434	one	larvae	Bee180	0.033	2	T2	shorter-term	0
1435	one	larvae	Bee180	0.033	3	T3	shorter-term	0
1436	one	larvae	Bee180	0.033	4	T4	shorter-term	0
1437	one	larvae	Bee180	0.033	5	T5	shorter-term	0
1438	one	larvae	Bee180	0.033	6	1h	longer-term	0
1439	one	larvae	Bee180	0.033	7	2h	longer-term	0
1440	one	larvae	Bee180	0.033	8	11h	longer-term	0
1441	one	larvae	Bee181	0.033	1	T1	shorter-term	0
1442	one	larvae	Bee181	0.033	2	T2	shorter-term	1
1443	one	larvae	Bee181	0.033	3	T3	shorter-term	1
1444	one	larvae	Bee181	0.033	4	T4	shorter-term	1
1445	one	larvae	Bee181	0.033	5	T5	shorter-term	1
1446	one	larvae	Bee181	0.033	6	1h	longer-term	0
1447	one	larvae	Bee181	0.033	7	2h	longer-term	1
1448	one	larvae	Bee181	0.033	8	11h	longer-term	1
1449	one	larvae	Bee182	0.033	1	T1	shorter-term	0
1450	one	larvae	Bee182	0.033	2	T2	shorter-term	0
1451	one	larvae	Bee182	0.033	3	T3	shorter-term	0
1452	one	larvae	Bee182	0.033	4	T4	shorter-term	0
1453	one	larvae	Bee182	0.033	5	T5	shorter-term	0
1454	one	larvae	Bee182	0.033	6	1h	longer-term	0
1455	one	larvae	Bee182	0.033	7	2h	longer-term	1
1456	one	larvae	Bee182	0.033	8	11h	longer-term	1
1457	one	larvae	Bee183	0.033	1	T1	shorter-term	0
1458	one	larvae	Bee183	0.033	2	T2	shorter-term	0
1459	one	larvae	Bee183	0.033	3	T3	shorter-term	0
1460	one	larvae	Bee183	0.033	4	T4	shorter-term	0
1461	one	larvae	Bee183	0.033	5	T5	shorter-term	0
1462	one	larvae	Bee183	0.033	6	1h	longer-term	0
1463	one	larvae	Bee183	0.033	7	2h	longer-term	0
1464	one	larvae	Bee183	0.033	8	11h	longer-term	0
1465	one	larvae	Bee184	0.033	1	T1	shorter-term	0
1466	one	larvae	Bee184	0.033	2	T2	shorter-term	0
1467	one	larvae	Bee184	0.033	3	T3	shorter-term	0
1468	one	larvae	Bee184	0.033	4	T4	shorter-term	0
1469	one	larvae	Bee184	0.033	5	T5	shorter-term	0
1470	one	larvae	Bee184	0.033	6	1h	longer-term	0
1471	one	larvae	Bee184	0.033	7	2h	longer-term	0
1472	one	larvae	Bee184	0.033	8	11h	longer-term	0
1473	one	larvae	Bee185	0.033	1	T1	shorter-term	0
1474	one	larvae	Bee185	0.033	2	T2	shorter-term	0
1475	one	larvae	Bee185	0.033	3	T3	shorter-term	0
1476	one	larvae	Bee185	0.033	4	T4	shorter-term	0
1477	one	larvae	Bee185	0.033	5	T5	shorter-term	0
1478	one	larvae	Bee185	0.033	6	1h	longer-term	1
1479	one	larvae	Bee185	0.033	7	2h	longer-term	1
1480	one	larvae	Bee185	0.033	8	11h	longer-term	0
1481	one	larvae	Bee186	0.033	1	T1	shorter-term	0
1482	one	larvae	Bee186	0.033	2	T2	shorter-term	0
1483	one	larvae	Bee186	0.033	3	T3	shorter-term	0
1484	one	larvae	Bee186	0.033	4	T4	shorter-term	0
1485	one	larvae	Bee186	0.033	5	T5	shorter-term	0
1486	one	larvae	Bee186	0.033	6	1h	longer-term	0
1487	one	larvae	Bee186	0.033	7	2h	longer-term	0
1488	one	larvae	Bee186	0.033	8	11h	longer-term	1
1489	one	larvae	Bee187	0.033	1	T1	shorter-term	0
1490	one	larvae	Bee187	0.033	2	T2	shorter-term	0
1491	one	larvae	Bee187	0.033	3	T3	shorter-term	0
1492	one	larvae	Bee187	0.033	4	T4	shorter-term	0
1493	one	larvae	Bee187	0.033	5	T5	shorter-term	0
1494	one	larvae	Bee187	0.033	6	1h	longer-term	0
1495	one	larvae	Bee187	0.033	7	2h	longer-term	0
1496	one	larvae	Bee187	0.033	8	11h	longer-term	0
1497	one	larvae	Bee188	0.033	1	T1	shorter-term	0
1498	one	larvae	Bee188	0.033	2	T2	shorter-term	0
1499	one	larvae	Bee188	0.033	3	T3	shorter-term	0
1500	one	larvae	Bee188	0.033	4	T4	shorter-term	0
1501	one	larvae	Bee188	0.033	5	T5	shorter-term	0
1502	one	larvae	Bee188	0.033	6	1h	longer-term	0
1503	one	larvae	Bee188	0.033	7	2h	longer-term	0
1504	one	larvae	Bee188	0.033	8	11h	longer-term	0
1505	one	larvae	Bee189	0.033	1	T1	shorter-term	0
1506	one	larvae	Bee189	0.033	2	T2	shorter-term	0
1507	one	larvae	Bee189	0.033	3	T3	shorter-term	0
1508	one	larvae	Bee189	0.033	4	T4	shorter-term	0
1509	one	larvae	Bee189	0.033	5	T5	shorter-term	0
1510	one	larvae	Bee189	0.033	6	1h	longer-term	0
1511	one	larvae	Bee189	0.033	7	2h	longer-term	0
1512	one	larvae	Bee189	0.033	8	11h	longer-term	0
1513	one	larvae	Bee190	0.033	1	T1	shorter-term	0
1514	one	larvae	Bee190	0.033	2	T2	shorter-term	0
1515	one	larvae	Bee190	0.033	3	T3	shorter-term	1
1516	one	larvae	Bee190	0.033	4	T4	shorter-term	1
1517	one	larvae	Bee190	0.033	5	T5	shorter-term	1
1518	one	larvae	Bee190	0.033	6	1h	longer-term	1
1519	one	larvae	Bee190	0.033	7	2h	longer-term	1
1520	one	larvae	Bee190	0.033	8	11h	longer-term	1
1521	one	larvae	Bee191	0.033	1	T1	shorter-term	0
1522	one	larvae	Bee191	0.033	2	T2	shorter-term	0
1523	one	larvae	Bee191	0.033	3	T3	shorter-term	0
1524	one	larvae	Bee191	0.033	4	T4	shorter-term	0
1525	one	larvae	Bee191	0.033	5	T5	shorter-term	0
1526	one	larvae	Bee191	0.033	6	1h	longer-term	0
1527	one	larvae	Bee191	0.033	7	2h	longer-term	0
1528	one	larvae	Bee191	0.033	8	11h	longer-term	0
1529	one	larvae	Bee192	0.033	1	T1	shorter-term	0
1530	one	larvae	Bee192	0.033	2	T2	shorter-term	0
1531	one	larvae	Bee192	0.033	3	T3	shorter-term	0
1532	one	larvae	Bee192	0.033	4	T4	shorter-term	0
1533	one	larvae	Bee192	0.033	5	T5	shorter-term	0
1534	one	larvae	Bee192	0.033	6	1h	longer-term	0
1535	one	larvae	Bee192	0.033	7	2h	longer-term	0
1536	one	larvae	Bee192	0.033	8	11h	longer-term	0
1537	one	larvae	Bee193	0.033	1	T1	shorter-term	0
1538	one	larvae	Bee193	0.033	2	T2	shorter-term	0
1539	one	larvae	Bee193	0.033	3	T3	shorter-term	0
1540	one	larvae	Bee193	0.033	4	T4	shorter-term	0
1541	one	larvae	Bee193	0.033	5	T5	shorter-term	0
1542	one	larvae	Bee193	0.033	6	1h	longer-term	0
1543	one	larvae	Bee193	0.033	7	2h	longer-term	0
1544	one	larvae	Bee193	0.033	8	11h	longer-term	0
1545	one	larvae	Bee194	0.033	1	T1	shorter-term	0
1546	one	larvae	Bee194	0.033	2	T2	shorter-term	0
1547	one	larvae	Bee194	0.033	3	T3	shorter-term	0
1548	one	larvae	Bee194	0.033	4	T4	shorter-term	0
1549	one	larvae	Bee194	0.033	5	T5	shorter-term	0
1550	one	larvae	Bee194	0.033	6	1h	longer-term	0
1551	one	larvae	Bee194	0.033	7	2h	longer-term	0
1552	one	larvae	Bee194	0.033	8	11h	longer-term	0
1553	one	larvae	Bee195	0.033	1	T1	shorter-term	0
1554	one	larvae	Bee195	0.033	2	T2	shorter-term	0
1555	one	larvae	Bee195	0.033	3	T3	shorter-term	0
1556	one	larvae	Bee195	0.033	4	T4	shorter-term	0
1557	one	larvae	Bee195	0.033	5	T5	shorter-term	0
1558	one	larvae	Bee195	0.033	6	1h	longer-term	0
1559	one	larvae	Bee195	0.033	7	2h	longer-term	1
1560	one	larvae	Bee195	0.033	8	11h	longer-term	1
1561	one	larvae	Bee196	0.033	1	T1	shorter-term	0
1562	one	larvae	Bee196	0.033	2	T2	shorter-term	0
1563	one	larvae	Bee196	0.033	3	T3	shorter-term	0
1564	one	larvae	Bee196	0.033	4	T4	shorter-term	0
1565	one	larvae	Bee196	0.033	5	T5	shorter-term	0
1566	one	larvae	Bee196	0.033	6	1h	longer-term	0
1567	one	larvae	Bee196	0.033	7	2h	longer-term	0
1568	one	larvae	Bee196	0.033	8	11h	longer-term	0
1569	one	larvae	Bee197	0.033	1	T1	shorter-term	0
1570	one	larvae	Bee197	0.033	2	T2	shorter-term	0
1571	one	larvae	Bee197	0.033	3	T3	shorter-term	0
1572	one	larvae	Bee197	0.033	4	T4	shorter-term	0
1573	one	larvae	Bee197	0.033	5	T5	shorter-term	0
1574	one	larvae	Bee197	0.033	6	1h	longer-term	0
1575	one	larvae	Bee197	0.033	7	2h	longer-term	0
1576	one	larvae	Bee197	0.033	8	11h	longer-term	0
1577	one	larvae	Bee198	0.033	1	T1	shorter-term	0
1578	one	larvae	Bee198	0.033	2	T2	shorter-term	0
1579	one	larvae	Bee198	0.033	3	T3	shorter-term	0
1580	one	larvae	Bee198	0.033	4	T4	shorter-term	0
1581	one	larvae	Bee198	0.033	5	T5	shorter-term	0
1582	one	larvae	Bee198	0.033	6	1h	longer-term	1
1583	one	larvae	Bee198	0.033	7	2h	longer-term	1
1584	one	larvae	Bee198	0.033	8	11h	longer-term	0
1585	one	larvae	Bee199	0.033	1	T1	shorter-term	0
1586	one	larvae	Bee199	0.033	2	T2	shorter-term	0
1587	one	larvae	Bee199	0.033	3	T3	shorter-term	0
1588	one	larvae	Bee199	0.033	4	T4	shorter-term	0
1589	one	larvae	Bee199	0.033	5	T5	shorter-term	0
1590	one	larvae	Bee199	0.033	6	1h	longer-term	0
1591	one	larvae	Bee199	0.033	7	2h	longer-term	0
1592	one	larvae	Bee199	0.033	8	11h	longer-term	1
1593	one	larvae	Bee200	0.033	1	T1	shorter-term	0
1594	one	larvae	Bee200	0.033	2	T2	shorter-term	0
1595	one	larvae	Bee200	0.033	3	T3	shorter-term	0
1596	one	larvae	Bee200	0.033	4	T4	shorter-term	0
1597	one	larvae	Bee200	0.033	5	T5	shorter-term	0
1598	one	larvae	Bee200	0.033	6	1h	longer-term	0
1599	one	larvae	Bee200	0.033	7	2h	longer-term	0
1600	one	larvae	Bee200	0.033	8	11h	longer-term	0
1601	two	larvae	Bee201	0.033	1	T1	shorter-term	0
1602	two	larvae	Bee201	0.033	2	T2	shorter-term	0
1603	two	larvae	Bee201	0.033	3	T3	shorter-term	0
1604	two	larvae	Bee201	0.033	4	T4	shorter-term	0
1605	two	larvae	Bee201	0.033	5	T5	shorter-term	0
1606	two	larvae	Bee201	0.033	6	1h	longer-term	1
1607	two	larvae	Bee201	0.033	7	2h	longer-term	1
1608	two	larvae	Bee201	0.033	8	11h	longer-term	1
1609	two	larvae	Bee202	0.033	1	T1	shorter-term	0
1610	two	larvae	Bee202	0.033	2	T2	shorter-term	0
1611	two	larvae	Bee202	0.033	3	T3	shorter-term	0
1612	two	larvae	Bee202	0.033	4	T4	shorter-term	0
1613	two	larvae	Bee202	0.033	5	T5	shorter-term	0
1614	two	larvae	Bee202	0.033	6	1h	longer-term	0
1615	two	larvae	Bee202	0.033	7	2h	longer-term	0
1616	two	larvae	Bee202	0.033	8	11h	longer-term	0
1617	two	larvae	Bee203	0.033	1	T1	shorter-term	0
1618	two	larvae	Bee203	0.033	2	T2	shorter-term	0
1619	two	larvae	Bee203	0.033	3	T3	shorter-term	0
1620	two	larvae	Bee203	0.033	4	T4	shorter-term	0
1621	two	larvae	Bee203	0.033	5	T5	shorter-term	0
1622	two	larvae	Bee203	0.033	6	1h	longer-term	0
1623	two	larvae	Bee203	0.033	7	2h	longer-term	0
1624	two	larvae	Bee203	0.033	8	11h	longer-term	0
1625	two	larvae	Bee204	0.033	1	T1	shorter-term	0
1626	two	larvae	Bee204	0.033	2	T2	shorter-term	0
1627	two	larvae	Bee204	0.033	3	T3	shorter-term	0
1628	two	larvae	Bee204	0.033	4	T4	shorter-term	0
1629	two	larvae	Bee204	0.033	5	T5	shorter-term	0
1630	two	larvae	Bee204	0.033	6	1h	longer-term	0
1631	two	larvae	Bee204	0.033	7	2h	longer-term	0
1632	two	larvae	Bee204	0.033	8	11h	longer-term	1
1633	two	larvae	Bee205	0.033	1	T1	shorter-term	0
1634	two	larvae	Bee205	0.033	2	T2	shorter-term	0
1635	two	larvae	Bee205	0.033	3	T3	shorter-term	1
1636	two	larvae	Bee205	0.033	4	T4	shorter-term	1
1637	two	larvae	Bee205	0.033	5	T5	shorter-term	1
1638	two	larvae	Bee205	0.033	6	1h	longer-term	1
1639	two	larvae	Bee205	0.033	7	2h	longer-term	1
1640	two	larvae	Bee205	0.033	8	11h	longer-term	1
1641	two	larvae	Bee206	0.033	1	T1	shorter-term	0
1642	two	larvae	Bee206	0.033	2	T2	shorter-term	0
1643	two	larvae	Bee206	0.033	3	T3	shorter-term	0
1644	two	larvae	Bee206	0.033	4	T4	shorter-term	0
1645	two	larvae	Bee206	0.033	5	T5	shorter-term	0
1646	two	larvae	Bee206	0.033	6	1h	longer-term	0
1647	two	larvae	Bee206	0.033	7	2h	longer-term	0
1648	two	larvae	Bee206	0.033	8	11h	longer-term	0
1649	two	larvae	Bee207	0.033	1	T1	shorter-term	0
1650	two	larvae	Bee207	0.033	2	T2	shorter-term	0
1651	two	larvae	Bee207	0.033	3	T3	shorter-term	0
1652	two	larvae	Bee207	0.033	4	T4	shorter-term	0
1653	two	larvae	Bee207	0.033	5	T5	shorter-term	0
1654	two	larvae	Bee207	0.033	6	1h	longer-term	0
1655	two	larvae	Bee207	0.033	7	2h	longer-term	0
1656	two	larvae	Bee207	0.033	8	11h	longer-term	0
1657	two	larvae	Bee208	0.033	1	T1	shorter-term	0
1658	two	larvae	Bee208	0.033	2	T2	shorter-term	0
1659	two	larvae	Bee208	0.033	3	T3	shorter-term	0
1660	two	larvae	Bee208	0.033	4	T4	shorter-term	0
1661	two	larvae	Bee208	0.033	5	T5	shorter-term	0
1662	two	larvae	Bee208	0.033	6	1h	longer-term	0
1663	two	larvae	Bee208	0.033	7	2h	longer-term	0
1664	two	larvae	Bee208	0.033	8	11h	longer-term	0
1665	two	larvae	Bee209	0.033	1	T1	shorter-term	0
1666	two	larvae	Bee209	0.033	2	T2	shorter-term	0
1667	two	larvae	Bee209	0.033	3	T3	shorter-term	0
1668	two	larvae	Bee209	0.033	4	T4	shorter-term	0
1669	two	larvae	Bee209	0.033	5	T5	shorter-term	0
1670	two	larvae	Bee209	0.033	6	1h	longer-term	0
1671	two	larvae	Bee209	0.033	7	2h	longer-term	0
1672	two	larvae	Bee209	0.033	8	11h	longer-term	0
1673	two	larvae	Bee210	0.033	1	T1	shorter-term	0
1674	two	larvae	Bee210	0.033	2	T2	shorter-term	0
1675	two	larvae	Bee210	0.033	3	T3	shorter-term	0
1676	two	larvae	Bee210	0.033	4	T4	shorter-term	0
1677	two	larvae	Bee210	0.033	5	T5	shorter-term	0
1678	two	larvae	Bee210	0.033	6	1h	longer-term	0
1679	two	larvae	Bee210	0.033	7	2h	longer-term	0
1680	two	larvae	Bee210	0.033	8	11h	longer-term	0
1681	two	larvae	Bee211	0.033	1	T1	shorter-term	0
1682	two	larvae	Bee211	0.033	2	T2	shorter-term	0
1683	two	larvae	Bee211	0.033	3	T3	shorter-term	0
1684	two	larvae	Bee211	0.033	4	T4	shorter-term	0
1685	two	larvae	Bee211	0.033	5	T5	shorter-term	0
1686	two	larvae	Bee211	0.033	6	1h	longer-term	0
1687	two	larvae	Bee211	0.033	7	2h	longer-term	0
1688	two	larvae	Bee211	0.033	8	11h	longer-term	0
1689	two	larvae	Bee212	0.033	1	T1	shorter-term	0
1690	two	larvae	Bee212	0.033	2	T2	shorter-term	0
1691	two	larvae	Bee212	0.033	3	T3	shorter-term	0
1692	two	larvae	Bee212	0.033	4	T4	shorter-term	0
1693	two	larvae	Bee212	0.033	5	T5	shorter-term	0
1694	two	larvae	Bee212	0.033	6	1h	longer-term	0
1695	two	larvae	Bee212	0.033	7	2h	longer-term	0
1696	two	larvae	Bee212	0.033	8	11h	longer-term	0
1697	two	larvae	Bee213	0.033	1	T1	shorter-term	0
1698	two	larvae	Bee213	0.033	2	T2	shorter-term	0
1699	two	larvae	Bee213	0.033	3	T3	shorter-term	0
1700	two	larvae	Bee213	0.033	4	T4	shorter-term	0
1701	two	larvae	Bee213	0.033	5	T5	shorter-term	0
1702	two	larvae	Bee213	0.033	6	1h	longer-term	0
1703	two	larvae	Bee213	0.033	7	2h	longer-term	0
1704	two	larvae	Bee213	0.033	8	11h	longer-term	1
1705	two	larvae	Bee214	0.033	1	T1	shorter-term	0
1706	two	larvae	Bee214	0.033	2	T2	shorter-term	0
1707	two	larvae	Bee214	0.033	3	T3	shorter-term	0
1708	two	larvae	Bee214	0.033	4	T4	shorter-term	0
1709	two	larvae	Bee214	0.033	5	T5	shorter-term	0
1710	two	larvae	Bee214	0.033	6	1h	longer-term	0
1711	two	larvae	Bee214	0.033	7	2h	longer-term	0
1712	two	larvae	Bee214	0.033	8	11h	longer-term	0
1713	two	larvae	Bee215	0.033	1	T1	shorter-term	0
1714	two	larvae	Bee215	0.033	2	T2	shorter-term	0
1715	two	larvae	Bee215	0.033	3	T3	shorter-term	1
1716	two	larvae	Bee215	0.033	4	T4	shorter-term	1
1717	two	larvae	Bee215	0.033	5	T5	shorter-term	1
1718	two	larvae	Bee215	0.033	6	1h	longer-term	1
1719	two	larvae	Bee215	0.033	7	2h	longer-term	1
1720	two	larvae	Bee215	0.033	8	11h	longer-term	1
1721	two	larvae	Bee216	0.033	1	T1	shorter-term	0
1722	two	larvae	Bee216	0.033	2	T2	shorter-term	0
1723	two	larvae	Bee216	0.033	3	T3	shorter-term	0
1724	two	larvae	Bee216	0.033	4	T4	shorter-term	0
1725	two	larvae	Bee216	0.033	5	T5	shorter-term	0
1726	two	larvae	Bee216	0.033	6	1h	longer-term	0
1727	two	larvae	Bee216	0.033	7	2h	longer-term	0
1728	two	larvae	Bee216	0.033	8	11h	longer-term	0
1729	two	larvae	Bee217	0.033	1	T1	shorter-term	0
1730	two	larvae	Bee217	0.033	2	T2	shorter-term	0
1731	two	larvae	Bee217	0.033	3	T3	shorter-term	0
1732	two	larvae	Bee217	0.033	4	T4	shorter-term	0
1733	two	larvae	Bee217	0.033	5	T5	shorter-term	0
1734	two	larvae	Bee217	0.033	6	1h	longer-term	0
1735	two	larvae	Bee217	0.033	7	2h	longer-term	0
1736	two	larvae	Bee217	0.033	8	11h	longer-term	0
1737	two	larvae	Bee218	0.033	1	T1	shorter-term	0
1738	two	larvae	Bee218	0.033	2	T2	shorter-term	0
1739	two	larvae	Bee218	0.033	3	T3	shorter-term	0
1740	two	larvae	Bee218	0.033	4	T4	shorter-term	0
1741	two	larvae	Bee218	0.033	5	T5	shorter-term	0
1742	two	larvae	Bee218	0.033	6	1h	longer-term	0
1743	two	larvae	Bee218	0.033	7	2h	longer-term	0
1744	two	larvae	Bee218	0.033	8	11h	longer-term	0
1745	two	larvae	Bee219	0.033	1	T1	shorter-term	0
1746	two	larvae	Bee219	0.033	2	T2	shorter-term	0
1747	two	larvae	Bee219	0.033	3	T3	shorter-term	0
1748	two	larvae	Bee219	0.033	4	T4	shorter-term	0
1749	two	larvae	Bee219	0.033	5	T5	shorter-term	0
1750	two	larvae	Bee219	0.033	6	1h	longer-term	1
1751	two	larvae	Bee219	0.033	7	2h	longer-term	1
1752	two	larvae	Bee219	0.033	8	11h	longer-term	1
1753	two	larvae	Bee220	0.033	1	T1	shorter-term	0
1754	two	larvae	Bee220	0.033	2	T2	shorter-term	0
1755	two	larvae	Bee220	0.033	3	T3	shorter-term	0
1756	two	larvae	Bee220	0.033	4	T4	shorter-term	0
1757	two	larvae	Bee220	0.033	5	T5	shorter-term	0
1758	two	larvae	Bee220	0.033	6	1h	longer-term	0
1759	two	larvae	Bee220	0.033	7	2h	longer-term	0
1760	two	larvae	Bee220	0.033	8	11h	longer-term	0
1761	two	larvae	Bee221	0.033	1	T1	shorter-term	0
1762	two	larvae	Bee221	0.033	2	T2	shorter-term	0
1763	two	larvae	Bee221	0.033	3	T3	shorter-term	0
1764	two	larvae	Bee221	0.033	4	T4	shorter-term	0
1765	two	larvae	Bee221	0.033	5	T5	shorter-term	0
1766	two	larvae	Bee221	0.033	6	1h	longer-term	0
1767	two	larvae	Bee221	0.033	7	2h	longer-term	0
1768	two	larvae	Bee221	0.033	8	11h	longer-term	0
1769	two	larvae	Bee222	0.033	1	T1	shorter-term	0
1770	two	larvae	Bee222	0.033	2	T2	shorter-term	0
1771	two	larvae	Bee222	0.033	3	T3	shorter-term	0
1772	two	larvae	Bee222	0.033	4	T4	shorter-term	0
1773	two	larvae	Bee222	0.033	5	T5	shorter-term	0
1774	two	larvae	Bee222	0.033	6	1h	longer-term	0
1775	two	larvae	Bee222	0.033	7	2h	longer-term	0
1776	two	larvae	Bee222	0.033	8	11h	longer-term	0
1777	two	larvae	Bee223	0.033	1	T1	shorter-term	0
1778	two	larvae	Bee223	0.033	2	T2	shorter-term	0
1779	two	larvae	Bee223	0.033	3	T3	shorter-term	0
1780	two	larvae	Bee223	0.033	4	T4	shorter-term	0
1781	two	larvae	Bee223	0.033	5	T5	shorter-term	0
1782	two	larvae	Bee223	0.033	6	1h	longer-term	0
1783	two	larvae	Bee223	0.033	7	2h	longer-term	0
1784	two	larvae	Bee223	0.033	8	11h	longer-term	0
1785	two	larvae	Bee224	0.033	1	T1	shorter-term	0
1786	two	larvae	Bee224	0.033	2	T2	shorter-term	0
1787	two	larvae	Bee224	0.033	3	T3	shorter-term	0
1788	two	larvae	Bee224	0.033	4	T4	shorter-term	0
1789	two	larvae	Bee224	0.033	5	T5	shorter-term	0
1790	two	larvae	Bee224	0.033	6	1h	longer-term	0
1791	two	larvae	Bee224	0.033	7	2h	longer-term	0
1792	two	larvae	Bee224	0.033	8	11h	longer-term	0
1793	two	larvae	Bee225	0.033	1	T1	shorter-term	0
1794	two	larvae	Bee225	0.033	2	T2	shorter-term	0
1795	two	larvae	Bee225	0.033	3	T3	shorter-term	0
1796	two	larvae	Bee225	0.033	4	T4	shorter-term	0
1797	two	larvae	Bee225	0.033	5	T5	shorter-term	0
1798	two	larvae	Bee225	0.033	6	1h	longer-term	0
1799	two	larvae	Bee225	0.033	7	2h	longer-term	0
1800	two	larvae	Bee225	0.033	8	11h	longer-term	0
1801	two	larvae	Bee226	0.033	1	T1	shorter-term	0
1802	two	larvae	Bee226	0.033	2	T2	shorter-term	0
1803	two	larvae	Bee226	0.033	3	T3	shorter-term	1
1804	two	larvae	Bee226	0.033	4	T4	shorter-term	1
1805	two	larvae	Bee226	0.033	5	T5	shorter-term	1
1806	two	larvae	Bee226	0.033	6	1h	longer-term	1
1807	two	larvae	Bee226	0.033	7	2h	longer-term	1
1808	two	larvae	Bee226	0.033	8	11h	longer-term	1
1809	two	larvae	Bee227	0.033	1	T1	shorter-term	0
1810	two	larvae	Bee227	0.033	2	T2	shorter-term	0
1811	two	larvae	Bee227	0.033	3	T3	shorter-term	0
1812	two	larvae	Bee227	0.033	4	T4	shorter-term	0
1813	two	larvae	Bee227	0.033	5	T5	shorter-term	0
1814	two	larvae	Bee227	0.033	6	1h	longer-term	1
1815	two	larvae	Bee227	0.033	7	2h	longer-term	1
1816	two	larvae	Bee227	0.033	8	11h	longer-term	1
1817	two	larvae	Bee228	0.033	1	T1	shorter-term	0
1818	two	larvae	Bee228	0.033	2	T2	shorter-term	0
1819	two	larvae	Bee228	0.033	3	T3	shorter-term	0
1820	two	larvae	Bee228	0.033	4	T4	shorter-term	0
1821	two	larvae	Bee228	0.033	5	T5	shorter-term	0
1822	two	larvae	Bee228	0.033	6	1h	longer-term	1
1823	two	larvae	Bee228	0.033	7	2h	longer-term	1
1824	two	larvae	Bee228	0.033	8	11h	longer-term	1
1825	two	larvae	Bee229	0.033	1	T1	shorter-term	0
1826	two	larvae	Bee229	0.033	2	T2	shorter-term	0
1827	two	larvae	Bee229	0.033	3	T3	shorter-term	0
1828	two	larvae	Bee229	0.033	4	T4	shorter-term	0
1829	two	larvae	Bee229	0.033	5	T5	shorter-term	0
1830	two	larvae	Bee229	0.033	6	1h	longer-term	0
1831	two	larvae	Bee229	0.033	7	2h	longer-term	0
1832	two	larvae	Bee229	0.033	8	11h	longer-term	0
1833	two	larvae	Bee230	0.033	1	T1	shorter-term	0
1834	two	larvae	Bee230	0.033	2	T2	shorter-term	0
1835	two	larvae	Bee230	0.033	3	T3	shorter-term	0
1836	two	larvae	Bee230	0.033	4	T4	shorter-term	0
1837	two	larvae	Bee230	0.033	5	T5	shorter-term	0
1838	two	larvae	Bee230	0.033	6	1h	longer-term	0
1839	two	larvae	Bee230	0.033	7	2h	longer-term	0
1840	two	larvae	Bee230	0.033	8	11h	longer-term	0
1841	two	larvae	Bee231	0.033	1	T1	shorter-term	0
1842	two	larvae	Bee231	0.033	2	T2	shorter-term	0
1843	two	larvae	Bee231	0.033	3	T3	shorter-term	0
1844	two	larvae	Bee231	0.033	4	T4	shorter-term	0
1845	two	larvae	Bee231	0.033	5	T5	shorter-term	0
1846	two	larvae	Bee231	0.033	6	1h	longer-term	0
1847	two	larvae	Bee231	0.033	7	2h	longer-term	0
1848	two	larvae	Bee231	0.033	8	11h	longer-term	0
1849	two	larvae	Bee232	0.033	1	T1	shorter-term	0
1850	two	larvae	Bee232	0.033	2	T2	shorter-term	0
1851	two	larvae	Bee232	0.033	3	T3	shorter-term	0
1852	two	larvae	Bee232	0.033	4	T4	shorter-term	0
1853	two	larvae	Bee232	0.033	5	T5	shorter-term	0
1854	two	larvae	Bee232	0.033	6	1h	longer-term	1
1855	two	larvae	Bee232	0.033	7	2h	longer-term	1
1856	two	larvae	Bee232	0.033	8	11h	longer-term	1
1857	two	larvae	Bee233	0.033	1	T1	shorter-term	0
1858	two	larvae	Bee233	0.033	2	T2	shorter-term	0
1859	two	larvae	Bee233	0.033	3	T3	shorter-term	0
1860	two	larvae	Bee233	0.033	4	T4	shorter-term	0
1861	two	larvae	Bee233	0.033	5	T5	shorter-term	0
1862	two	larvae	Bee233	0.033	6	1h	longer-term	0
1863	two	larvae	Bee233	0.033	7	2h	longer-term	0
1864	two	larvae	Bee233	0.033	8	11h	longer-term	0
1865	two	larvae	Bee234	0.033	1	T1	shorter-term	0
1866	two	larvae	Bee234	0.033	2	T2	shorter-term	0
1867	two	larvae	Bee234	0.033	3	T3	shorter-term	0
1868	two	larvae	Bee234	0.033	4	T4	shorter-term	0
1869	two	larvae	Bee234	0.033	5	T5	shorter-term	0
1870	two	larvae	Bee234	0.033	6	1h	longer-term	0
1871	two	larvae	Bee234	0.033	7	2h	longer-term	0
1872	two	larvae	Bee234	0.033	8	11h	longer-term	0
1873	two	larvae	Bee235	0.033	1	T1	shorter-term	0
1874	two	larvae	Bee235	0.033	2	T2	shorter-term	0
1875	two	larvae	Bee235	0.033	3	T3	shorter-term	0
1876	two	larvae	Bee235	0.033	4	T4	shorter-term	0
1877	two	larvae	Bee235	0.033	5	T5	shorter-term	0
1878	two	larvae	Bee235	0.033	6	1h	longer-term	0
1879	two	larvae	Bee235	0.033	7	2h	longer-term	0
1880	two	larvae	Bee235	0.033	8	11h	longer-term	0
1881	two	larvae	Bee236	0.033	1	T1	shorter-term	0
1882	two	larvae	Bee236	0.033	2	T2	shorter-term	0
1883	two	larvae	Bee236	0.033	3	T3	shorter-term	1
1884	two	larvae	Bee236	0.033	4	T4	shorter-term	1
1885	two	larvae	Bee236	0.033	5	T5	shorter-term	1
1886	two	larvae	Bee236	0.033	6	1h	longer-term	1
1887	two	larvae	Bee236	0.033	7	2h	longer-term	1
1888	two	larvae	Bee236	0.033	8	11h	longer-term	1
1889	two	larvae	Bee237	0.033	1	T1	shorter-term	0
1890	two	larvae	Bee237	0.033	2	T2	shorter-term	0
1891	two	larvae	Bee237	0.033	3	T3	shorter-term	0
1892	two	larvae	Bee237	0.033	4	T4	shorter-term	0
1893	two	larvae	Bee237	0.033	5	T5	shorter-term	0
1894	two	larvae	Bee237	0.033	6	1h	longer-term	1
1895	two	larvae	Bee237	0.033	7	2h	longer-term	1
1896	two	larvae	Bee237	0.033	8	11h	longer-term	1
1897	two	larvae	Bee238	0.033	1	T1	shorter-term	0
1898	two	larvae	Bee238	0.033	2	T2	shorter-term	0
1899	two	larvae	Bee238	0.033	3	T3	shorter-term	1
1900	two	larvae	Bee238	0.033	4	T4	shorter-term	1
1901	two	larvae	Bee238	0.033	5	T5	shorter-term	1
1902	two	larvae	Bee238	0.033	6	1h	longer-term	1
1903	two	larvae	Bee238	0.033	7	2h	longer-term	1
1904	two	larvae	Bee238	0.033	8	11h	longer-term	1
1905	two	larvae	Bee239	0.033	1	T1	shorter-term	0
1906	two	larvae	Bee239	0.033	2	T2	shorter-term	0
1907	two	larvae	Bee239	0.033	3	T3	shorter-term	0
1908	two	larvae	Bee239	0.033	4	T4	shorter-term	0
1909	two	larvae	Bee239	0.033	5	T5	shorter-term	0
1910	two	larvae	Bee239	0.033	6	1h	longer-term	0
1911	two	larvae	Bee239	0.033	7	2h	longer-term	0
1912	two	larvae	Bee239	0.033	8	11h	longer-term	0
1913	two	larvae	Bee240	0.033	1	T1	shorter-term	0
1914	two	larvae	Bee240	0.033	2	T2	shorter-term	0
1915	two	larvae	Bee240	0.033	3	T3	shorter-term	0
1916	two	larvae	Bee240	0.033	4	T4	shorter-term	0
1917	two	larvae	Bee240	0.033	5	T5	shorter-term	0
1918	two	larvae	Bee240	0.033	6	1h	longer-term	0
1919	two	larvae	Bee240	0.033	7	2h	longer-term	0
1920	two	larvae	Bee240	0.033	8	11h	longer-term	0
1921	two	larvae	Bee241	0.033	1	T1	shorter-term	0
1922	two	larvae	Bee241	0.033	2	T2	shorter-term	0
1923	two	larvae	Bee241	0.033	3	T3	shorter-term	0
1924	two	larvae	Bee241	0.033	4	T4	shorter-term	0
1925	two	larvae	Bee241	0.033	5	T5	shorter-term	0
1926	two	larvae	Bee241	0.033	6	1h	longer-term	0
1927	two	larvae	Bee241	0.033	7	2h	longer-term	0
1928	two	larvae	Bee241	0.033	8	11h	longer-term	0
1929	two	larvae	Bee242	0.033	1	T1	shorter-term	0
1930	two	larvae	Bee242	0.033	2	T2	shorter-term	0
1931	two	larvae	Bee242	0.033	3	T3	shorter-term	0
1932	two	larvae	Bee242	0.033	4	T4	shorter-term	0
1933	two	larvae	Bee242	0.033	5	T5	shorter-term	0
1934	two	larvae	Bee242	0.033	6	1h	longer-term	1
1935	two	larvae	Bee242	0.033	7	2h	longer-term	1
1936	two	larvae	Bee242	0.033	8	11h	longer-term	1
1937	two	larvae	Bee243	0.033	1	T1	shorter-term	0
1938	two	larvae	Bee243	0.033	2	T2	shorter-term	0
1939	two	larvae	Bee243	0.033	3	T3	shorter-term	0
1940	two	larvae	Bee243	0.033	4	T4	shorter-term	0
1941	two	larvae	Bee243	0.033	5	T5	shorter-term	0
1942	two	larvae	Bee243	0.033	6	1h	longer-term	0
1943	two	larvae	Bee243	0.033	7	2h	longer-term	0
1944	two	larvae	Bee243	0.033	8	11h	longer-term	0
1945	two	larvae	Bee244	0.033	1	T1	shorter-term	0
1946	two	larvae	Bee244	0.033	2	T2	shorter-term	0
1947	two	larvae	Bee244	0.033	3	T3	shorter-term	0
1948	two	larvae	Bee244	0.033	4	T4	shorter-term	0
1949	two	larvae	Bee244	0.033	5	T5	shorter-term	0
1950	two	larvae	Bee244	0.033	6	1h	longer-term	0
1951	two	larvae	Bee244	0.033	7	2h	longer-term	0
1952	two	larvae	Bee244	0.033	8	11h	longer-term	0
1953	two	larvae	Bee245	0.033	1	T1	shorter-term	0
1954	two	larvae	Bee245	0.033	2	T2	shorter-term	0
1955	two	larvae	Bee245	0.033	3	T3	shorter-term	0
1956	two	larvae	Bee245	0.033	4	T4	shorter-term	0
1957	two	larvae	Bee245	0.033	5	T5	shorter-term	0
1958	two	larvae	Bee245	0.033	6	1h	longer-term	0
1959	two	larvae	Bee245	0.033	7	2h	longer-term	0
1960	two	larvae	Bee245	0.033	8	11h	longer-term	0
1961	two	larvae	Bee246	0.033	1	T1	shorter-term	0
1962	two	larvae	Bee246	0.033	2	T2	shorter-term	0
1963	two	larvae	Bee246	0.033	3	T3	shorter-term	0
1964	two	larvae	Bee246	0.033	4	T4	shorter-term	0
1965	two	larvae	Bee246	0.033	5	T5	shorter-term	0
1966	two	larvae	Bee246	0.033	6	1h	longer-term	0
1967	two	larvae	Bee246	0.033	7	2h	longer-term	0
1968	two	larvae	Bee246	0.033	8	11h	longer-term	0
1969	two	larvae	Bee247	0.033	1	T1	shorter-term	0
1970	two	larvae	Bee247	0.033	2	T2	shorter-term	0
1971	two	larvae	Bee247	0.033	3	T3	shorter-term	0
1972	two	larvae	Bee247	0.033	4	T4	shorter-term	0
1973	two	larvae	Bee247	0.033	5	T5	shorter-term	0
1974	two	larvae	Bee247	0.033	6	1h	longer-term	0
1975	two	larvae	Bee247	0.033	7	2h	longer-term	0
1976	two	larvae	Bee247	0.033	8	11h	longer-term	0
1977	two	larvae	Bee248	0.033	1	T1	shorter-term	0
1978	two	larvae	Bee248	0.033	2	T2	shorter-term	0
1979	two	larvae	Bee248	0.033	3	T3	shorter-term	0
1980	two	larvae	Bee248	0.033	4	T4	shorter-term	0
1981	two	larvae	Bee248	0.033	5	T5	shorter-term	0
1982	two	larvae	Bee248	0.033	6	1h	longer-term	0
1983	two	larvae	Bee248	0.033	7	2h	longer-term	0
1984	two	larvae	Bee248	0.033	8	11h	longer-term	0
1985	two	larvae	Bee249	0.033	1	T1	shorter-term	0
1986	two	larvae	Bee249	0.033	2	T2	shorter-term	0
1987	two	larvae	Bee249	0.033	3	T3	shorter-term	0
1988	two	larvae	Bee249	0.033	4	T4	shorter-term	1
1989	two	larvae	Bee249	0.033	5	T5	shorter-term	1
1990	two	larvae	Bee249	0.033	6	1h	longer-term	1
1991	two	larvae	Bee249	0.033	7	2h	longer-term	1
1992	two	larvae	Bee249	0.033	8	11h	longer-term	1
1993	two	larvae	Bee250	0.033	1	T1	shorter-term	0
1994	two	larvae	Bee250	0.033	2	T2	shorter-term	0
1995	two	larvae	Bee250	0.033	3	T3	shorter-term	0
1996	two	larvae	Bee250	0.033	4	T4	shorter-term	0
1997	two	larvae	Bee250	0.033	5	T5	shorter-term	0
1998	two	larvae	Bee250	0.033	6	1h	longer-term	0
1999	two	larvae	Bee250	0.033	7	2h	longer-term	0
[truncated: 5,201 more rows]

## Sheet: Larval survival (exp 1)
Colony No	Total dose (µg/bee)	#testcells	#sealed cells	#emerged bees
one	0	232	230	230
two	0	211	211	211
three	0	198	192	192
one	0.2	215	188	188
two	0.2	383	345	345
three	0.2	285	262	262
one	2	258	173	169
two	2	264	174	173
three	2	288	176	174
Dose (µg/bee/day)	#treated cells	#sealed cells	#emerged bees	PropSealed	PropEmerged
0	641	633	633	0.98752	0.98752
0.03	883	795	795	0.90034	0.90034
0.3	810	523	516	0.645679	0.637037
Fisher's exact test is calculated using https://graphpad.com/quickcalcs/contingency2/
Fisher's exact test: treated vs sealed cells	#treated cells	#sealed cells	Prop	P-value
0 µg/bee/day	641	633	0.98752	0.22
0.03 µg/bee/day	883	795	0.90034
0 µg/bee/day	641	633	0.98752	<0.0001
0.3 µg/bee/day	810	523	0.645679
Fisher's exact test: treated cells vs. emerged bees	#treated cells	#emerged bees	Prop	P-value
0 µg/bee/day	641	633	0.98752	0.22
0.03 µg/bee/day	883	795	0.90034
0 µg/bee/day	641	633	0.98752	<0.0001
0.3 µg/bee/day	810	516	0.637037
Daily dose/bee/day	Mean(prop sealed)	Mean(prop emerged)	SE (prop sealed)	SE (prop emerged)
0	0.987025	0.987025	0.00901454	0.00901454
0.03	0.898167	0.898167	0.0130215	0.0130215
0.3	0.646915	0.638169	0.0182046	0.0170016
% Decrease 0 µg vs 0.3 µg	0.344581	0.353442

## Sheet: Adult survival (exp 2)
Daily dose	Prop survival	No. start	No. survived
0 µg/bee/day	1	900	900
0.066 µg/bee/day	0.797999	900	718
0.66 µg/bee/day	0.504374	900	454
Fisher's exact test: (online calculator)	P-values		https://graphpad.com/quickcalcs/contingency2/
0 µg vs 0.066 µg	P=0.0011
0 µg vs 0.66 µg	P<0.0001
